# Supplementary material for: TE-Tracker: systematic identification of transposition events through whole-genome resequencing
Source: BMC Bioinformatics. 2014 Nov 19;15(1):377. doi: 10.1186/s12859-014-0377-z (PMC4279814; doi:10.1186/s12859-014-0377-z)
Supplement: Additional file 1: Table S1. — Insertions generated for simulated sequencing. 300 artificial TE insertions were generated with a random acceptor site. Type “T” indicates that the mobilized donor sequence represents the full length of an annotated TE unit, “C” indicates that two consecutive TE annotation units were mobilized, “S” indicates that only a part of the annotated TE unit was mobilized and “L” indicates the mobilization of a sequence that comprises a TE unit, but extends beyond it. [file 12859_2014_377_MOESM1_ESM.xlsx]

## Sheet: Sheet1
Supplementary Table 1. Insertions generated for simulated sequencing. 300 artificial TE insertions were generated with a random acceptor site. Type “T” indicates that the mobilized donor sequence represents the full length of an annotated TE unit, “C” indicates that two consecutive TE annotation units were mobilized, “S” indicates that only a part of the annotated TE unit was mobilized and “L” in…
Type	Acceptor		Donor			sens	TSD	Donor Annotation
T	chr4	5307097	chr2	1505385	1513550	-	5	VANDAL21
T	chr3	19585549	chr2	1505385	1513550	+	5	VANDAL21
T	chr3	16827426	chr2	1505385	1513550	-	5	VANDAL21
T	chr3	3800070	chr2	1505385	1513550	-	5	VANDAL21
T	chr5	25843717	chr2	1505385	1513550	+	5	VANDAL21
T	chr3	13171661	chr2	1505385	1513550	-	5	VANDAL21
T	chr1	13961226	chr2	1505385	1513550	-	5	VANDAL21
T	chr5	24579872	chr2	1505385	1513550	+	5	VANDAL21
T	chr4	17433856	chr2	1505385	1513550	-	5	VANDAL21
T	chr1	21415712	chr2	1505385	1513550	-	5	VANDAL21
T	chr1	13987002	chr2	4729404	4737545	-	5	VANDAL21
T	chr5	7739420	chr2	4729404	4737545	-	5	VANDAL21
T	chr1	27186338	chr2	4729404	4737545	-	5	VANDAL21
T	chr2	17368683	chr2	4729404	4737545	+	5	VANDAL21
T	chr5	2601922	chr2	4729404	4737545	+	5	VANDAL21
T	chr2	1586797	chr2	4729404	4737545	-	5	VANDAL21
T	chr5	25114407	chr2	4729404	4737545	-	5	VANDAL21
T	chr1	4657510	chr2	4729404	4737545	-	5	VANDAL21
T	chr5	6600251	chr2	4729404	4737545	+	5	VANDAL21
T	chr2	8671009	chr2	4729404	4737545	-	5	VANDAL21
T	chr4	7061324	chr2	4861229	4869425	-	5	VANDAL21
T	chr4	6205957	chr2	4861229	4869425	-	5	VANDAL21
T	chr1	20363156	chr2	4861229	4869425	-	5	VANDAL21
T	chr2	4634718	chr2	4861229	4869425	+	5	VANDAL21
T	chr2	8597356	chr2	4861229	4869425	-	5	VANDAL21
T	chr3	725222	chr2	4861229	4869425	-	5	VANDAL21
T	chr5	2731741	chr2	4861229	4869425	-	5	VANDAL21
T	chr3	2238933	chr2	4861229	4869425	-	5	VANDAL21
T	chr1	18387854	chr2	4861229	4869425	-	5	VANDAL21
T	chr2	13405266	chr2	4861229	4869425	+	5	VANDAL21
T	chr5	2402762	chr2	10001480	10009658	+	5	VANDAL21
T	chr4	2599502	chr2	10001480	10009658	+	5	VANDAL21
T	chr3	10823890	chr2	10001480	10009658	-	5	VANDAL21
T	chr4	12017995	chr2	10001480	10009658	+	5	VANDAL21
T	chr5	24336273	chr2	10001480	10009658	-	5	VANDAL21
T	chr2	11331551	chr2	10001480	10009658	-	5	VANDAL21
T	chr4	12021395	chr2	10001480	10009658	+	5	VANDAL21
T	chr5	20321421	chr2	10001480	10009658	-	5	VANDAL21
T	chr2	19318849	chr2	10001480	10009658	+	5	VANDAL21
T	chr1	22770739	chr2	10001480	10009658	-	5	VANDAL21
T	chr5	13098761	chr3	11404273	11413061	-	5	VANDAL21
T	chr3	1426507	chr3	11404273	11413061	-	5	VANDAL21
T	chr3	19289435	chr3	11404273	11413061	+	5	VANDAL21
T	chr3	12676192	chr3	11404273	11413061	-	5	VANDAL21
T	chr4	12549351	chr3	11404273	11413061	+	5	VANDAL21
T	chr2	17630227	chr3	11404273	11413061	-	5	VANDAL21
T	chr5	9834207	chr3	11404273	11413061	-	5	VANDAL21
T	chr1	23945704	chr3	11404273	11413061	-	5	VANDAL21
T	chr5	13298814	chr3	11404273	11413061	+	5	VANDAL21
T	chr1	15329157	chr3	11404273	11413061	-	5	VANDAL21
T	chr3	415676	chr3	11541283	11549498	-	5	VANDAL21
T	chr5	11928591	chr3	11541283	11549498	-	5	VANDAL21
T	chr3	19482709	chr3	11541283	11549498	-	5	VANDAL21
T	chr1	23420828	chr3	11541283	11549498	+	5	VANDAL21
T	chr1	16214188	chr3	11541283	11549498	-	5	VANDAL21
T	chr2	12932784	chr3	11541283	11549498	+	5	VANDAL21
T	chr2	12194631	chr3	11541283	11549498	+	5	VANDAL21
T	chr2	5079675	chr3	11541283	11549498	+	5	VANDAL21
T	chr2	4936164	chr3	11541283	11549498	+	5	VANDAL21
T	chr1	30171938	chr3	11541283	11549498	+	5	VANDAL21
T	chr5	1511252	chr3	12775695	12783259	+	5	VANDAL21
T	chr3	19347953	chr3	12775695	12783259	-	5	VANDAL21
T	chr5	19525065	chr3	12775695	12783259	+	5	VANDAL21
T	chr1	2014751	chr3	12775695	12783259	+	5	VANDAL21
T	chr1	16252041	chr3	12775695	12783259	-	5	VANDAL21
T	chr1	12303950	chr3	12775695	12783259	-	5	VANDAL21
T	chr1	4104841	chr3	12775695	12783259	-	5	VANDAL21
T	chr3	17881386	chr3	12775695	12783259	-	5	VANDAL21
T	chr1	24997771	chr3	12775695	12783259	-	5	VANDAL21
T	chr5	20882183	chr3	12775695	12783259	-	5	VANDAL21
T	chr1	2207814	chr4	1835798	1848371	+	5	VANDAL21
T	chr4	7606470	chr4	1835798	1848371	-	5	VANDAL21
T	chr1	2461997	chr4	1835798	1848371	-	5	VANDAL21
T	chr1	4534228	chr4	1835798	1848371	+	5	VANDAL21
T	chr4	4425200	chr4	1835798	1848371	-	5	VANDAL21
T	chr4	10714842	chr4	1835798	1848371	+	5	VANDAL21
T	chr3	4344762	chr4	1835798	1848371	+	5	VANDAL21
T	chr3	11079447	chr4	1835798	1848371	+	5	VANDAL21
T	chr5	21357249	chr4	1835798	1848371	-	5	VANDAL21
T	chr2	3010723	chr4	1835798	1848371	-	5	VANDAL21
T	chr4	8576880	chr4	5567794	5575599	+	5	VANDAL21
T	chr2	1671387	chr4	5567794	5575599	-	5	VANDAL21
T	chr5	14469927	chr4	5567794	5575599	+	5	VANDAL21
T	chr4	4176014	chr4	5567794	5575599	-	5	VANDAL21
T	chr5	7437758	chr4	5567794	5575599	+	5	VANDAL21
T	chr2	19004588	chr4	5567794	5575599	-	5	VANDAL21
T	chr3	718497	chr4	5567794	5575599	-	5	VANDAL21
T	chr1	14380191	chr4	5567794	5575599	+	5	VANDAL21
T	chr5	7361766	chr4	5567794	5575599	+	5	VANDAL21
T	chr5	3025897	chr4	5567794	5575599	-	5	VANDAL21
T	chr5	24995258	chr5	13960646	13968612	+	5	VANDAL21
T	chr3	13469394	chr5	13960646	13968612	-	5	VANDAL21
T	chr1	25567808	chr5	13960646	13968612	+	5	VANDAL21
T	chr2	14548209	chr5	13960646	13968612	-	5	VANDAL21
T	chr1	19539324	chr5	13960646	13968612	+	5	VANDAL21
T	chr2	662707	chr5	13960646	13968612	-	5	VANDAL21
T	chr3	3280478	chr5	13960646	13968612	-	5	VANDAL21
T	chr3	15525141	chr5	13960646	13968612	-	5	VANDAL21
T	chr1	26973283	chr5	13960646	13968612	-	5	VANDAL21
T	chr5	20646763	chr5	13960646	13968612	-	5	VANDAL21
C	chr1	3326230	chr1	13947033	13955653	+	5	ATGP2,ATLANTYS1
C	chr1	28957788	chr1	13947033	13955653	+	5	ATGP2,ATLANTYS1
C	chr4	2222685	chr1	13947033	13955653	+	5	ATGP2,ATLANTYS1
C	chr1	14664851	chr1	13947033	13955653	+	5	ATGP2,ATLANTYS1
C	chr3	4968922	chr1	13947033	13955653	-	5	ATGP2,ATLANTYS1
C	chr1	18467390	chr1	13947033	13955653	+	5	ATGP2,ATLANTYS1
C	chr1	13475392	chr1	13947033	13955653	-	5	ATGP2,ATLANTYS1
C	chr4	15722191	chr1	13947033	13955653	-	5	ATGP2,ATLANTYS1
C	chr4	18161200	chr1	13947033	13955653	+	5	ATGP2,ATLANTYS1
C	chr4	11876882	chr1	13947033	13955653	+	5	ATGP2,ATLANTYS1
C	chr5	20398477	chr1	13947033	13955653	-	5	ATGP2,ATLANTYS1
C	chr1	27541224	chr1	13947033	13955653	-	5	ATGP2,ATLANTYS1
C	chr5	8774763	chr1	13947033	13955653	+	5	ATGP2,ATLANTYS1
C	chr1	19707138	chr1	13947033	13955653	+	5	ATGP2,ATLANTYS1
C	chr3	8625079	chr1	13947033	13955653	+	5	ATGP2,ATLANTYS1
C	chr5	25563568	chr1	13947033	13955653	+	5	ATGP2,ATLANTYS1
C	chr1	1097682	chr1	13947033	13955653	+	5	ATGP2,ATLANTYS1
C	chr3	7902058	chr1	13947033	13955653	-	5	ATGP2,ATLANTYS1
C	chr4	10885757	chr1	13947033	13955653	+	5	ATGP2,ATLANTYS1
C	chr5	371563	chr1	13947033	13955653	-	5	ATGP2,ATLANTYS1
C	chr4	257911	chr1	13947033	13955653	-	5	ATGP2,ATLANTYS1
C	chr1	18502731	chr1	13947033	13955653	-	5	ATGP2,ATLANTYS1
C	chr5	13590886	chr1	13947033	13955653	-	5	ATGP2,ATLANTYS1
C	chr3	2347711	chr1	13947033	13955653	-	5	ATGP2,ATLANTYS1
C	chr1	23724251	chr1	13947033	13955653	+	5	ATGP2,ATLANTYS1
C	chr2	10480095	chr3	11335553	11344898	-	5	ATCOPIA27,ATLINE1A
C	chr3	7178816	chr3	11335553	11344898	+	5	ATCOPIA27,ATLINE1A
C	chr3	10386951	chr3	11335553	11344898	+	5	ATCOPIA27,ATLINE1A
C	chr1	6724858	chr3	11335553	11344898	-	5	ATCOPIA27,ATLINE1A
C	chr5	7157986	chr3	11335553	11344898	-	5	ATCOPIA27,ATLINE1A
C	chr5	15445404	chr3	11335553	11344898	-	5	ATCOPIA27,ATLINE1A
C	chr1	24996072	chr3	11335553	11344898	-	5	ATCOPIA27,ATLINE1A
C	chr5	10696064	chr3	11335553	11344898	-	5	ATCOPIA27,ATLINE1A
C	chr5	8431178	chr3	11335553	11344898	+	5	ATCOPIA27,ATLINE1A
C	chr1	19241566	chr3	11335553	11344898	+	5	ATCOPIA27,ATLINE1A
C	chr4	12828923	chr3	11335553	11344898	+	5	ATCOPIA27,ATLINE1A
C	chr5	24250573	chr3	11335553	11344898	-	5	ATCOPIA27,ATLINE1A
C	chr1	16558756	chr3	11335553	11344898	+	5	ATCOPIA27,ATLINE1A
C	chr5	24897830	chr3	11335553	11344898	+	5	ATCOPIA27,ATLINE1A
C	chr2	8515407	chr3	11335553	11344898	+	5	ATCOPIA27,ATLINE1A
C	chr2	7198479	chr3	11335553	11344898	-	5	ATCOPIA27,ATLINE1A
C	chr5	2741548	chr3	11335553	11344898	-	5	ATCOPIA27,ATLINE1A
C	chr5	5471253	chr3	11335553	11344898	-	5	ATCOPIA27,ATLINE1A
C	chr1	18854868	chr3	11335553	11344898	-	5	ATCOPIA27,ATLINE1A
C	chr2	19364687	chr3	11335553	11344898	+	5	ATCOPIA27,ATLINE1A
C	chr2	9703057	chr3	11335553	11344898	-	5	ATCOPIA27,ATLINE1A
C	chr3	15328422	chr3	11335553	11344898	+	5	ATCOPIA27,ATLINE1A
C	chr2	19251115	chr3	11335553	11344898	-	5	ATCOPIA27,ATLINE1A
C	chr4	11682352	chr3	11335553	11344898	-	5	ATCOPIA27,ATLINE1A
C	chr1	25229859	chr3	11335553	11344898	+	5	ATCOPIA27,ATLINE1A
C	chr1	2365296	chr4	3418250	3427370	+	5	VANDAL15,VANDAL16
C	chr4	7198794	chr4	3418250	3427370	+	5	VANDAL15,VANDAL16
C	chr4	14752954	chr4	3418250	3427370	+	5	VANDAL15,VANDAL16
C	chr4	17061053	chr4	3418250	3427370	-	5	VANDAL15,VANDAL16
C	chr4	5499046	chr4	3418250	3427370	-	5	VANDAL15,VANDAL16
C	chr5	19857691	chr4	3418250	3427370	+	5	VANDAL15,VANDAL16
C	chr5	10795850	chr4	3418250	3427370	+	5	VANDAL15,VANDAL16
C	chr2	11884138	chr4	3418250	3427370	+	5	VANDAL15,VANDAL16
C	chr2	5082345	chr4	3418250	3427370	+	5	VANDAL15,VANDAL16
C	chr2	3476429	chr4	3418250	3427370	-	5	VANDAL15,VANDAL16
C	chr5	7794046	chr4	3418250	3427370	-	5	VANDAL15,VANDAL16
C	chr2	19093855	chr4	3418250	3427370	-	5	VANDAL15,VANDAL16
C	chr2	9627723	chr4	3418250	3427370	-	5	VANDAL15,VANDAL16
C	chr1	16049578	chr4	3418250	3427370	+	5	VANDAL15,VANDAL16
C	chr2	5941034	chr4	3418250	3427370	+	5	VANDAL15,VANDAL16
C	chr5	18867039	chr4	3418250	3427370	+	5	VANDAL15,VANDAL16
C	chr2	13007592	chr4	3418250	3427370	+	5	VANDAL15,VANDAL16
C	chr2	4042797	chr4	3418250	3427370	+	5	VANDAL15,VANDAL16
C	chr4	2092783	chr4	3418250	3427370	-	5	VANDAL15,VANDAL16
C	chr3	11720382	chr4	3418250	3427370	+	5	VANDAL15,VANDAL16
C	chr3	19620737	chr4	3418250	3427370	-	5	VANDAL15,VANDAL16
C	chr3	21074162	chr4	3418250	3427370	+	5	VANDAL15,VANDAL16
C	chr1	19945374	chr4	3418250	3427370	-	5	VANDAL15,VANDAL16
C	chr1	22116081	chr4	3418250	3427370	-	5	VANDAL15,VANDAL16
C	chr1	29551612	chr4	3418250	3427370	+	5	VANDAL15,VANDAL16
C	chr5	2698608	chr5	12451573	12461667	+	5	HELITRON3,ATHILA4C
C	chr5	15296263	chr5	12451573	12461667	-	5	HELITRON3,ATHILA4C
C	chr1	19605030	chr5	12451573	12461667	-	5	HELITRON3,ATHILA4C
C	chr3	21758706	chr5	12451573	12461667	-	5	HELITRON3,ATHILA4C
C	chr3	13493793	chr5	12451573	12461667	+	5	HELITRON3,ATHILA4C
C	chr2	6914659	chr5	12451573	12461667	+	5	HELITRON3,ATHILA4C
C	chr4	15989474	chr5	12451573	12461667	+	5	HELITRON3,ATHILA4C
C	chr2	13017245	chr5	12451573	12461667	-	5	HELITRON3,ATHILA4C
C	chr2	16074380	chr5	12451573	12461667	+	5	HELITRON3,ATHILA4C
C	chr2	6408082	chr5	12451573	12461667	-	5	HELITRON3,ATHILA4C
C	chr3	3077000	chr5	12451573	12461667	+	5	HELITRON3,ATHILA4C
C	chr4	8905971	chr5	12451573	12461667	+	5	HELITRON3,ATHILA4C
C	chr3	22201133	chr5	12451573	12461667	+	5	HELITRON3,ATHILA4C
C	chr3	4967169	chr5	12451573	12461667	+	5	HELITRON3,ATHILA4C
C	chr1	14711609	chr5	12451573	12461667	+	5	HELITRON3,ATHILA4C
C	chr3	7709091	chr5	12451573	12461667	-	5	HELITRON3,ATHILA4C
C	chr2	13597745	chr5	12451573	12461667	+	5	HELITRON3,ATHILA4C
C	chr2	10122627	chr5	12451573	12461667	+	5	HELITRON3,ATHILA4C
C	chr5	21428282	chr5	12451573	12461667	-	5	HELITRON3,ATHILA4C
C	chr3	19296508	chr5	12451573	12461667	+	5	HELITRON3,ATHILA4C
C	chr3	17081823	chr5	12451573	12461667	+	5	HELITRON3,ATHILA4C
C	chr5	25118111	chr5	12451573	12461667	+	5	HELITRON3,ATHILA4C
C	chr5	11728905	chr5	12451573	12461667	-	5	HELITRON3,ATHILA4C
C	chr4	12989511	chr5	12451573	12461667	+	5	HELITRON3,ATHILA4C
C	chr2	13287301	chr5	12451573	12461667	+	5	HELITRON3,ATHILA4C
L	chr5	14546856	chr1	20475899	20480000	+	5	ATGP2N,ATREP10D
L	chr5	20968617	chr1	20475899	20480000	+	5	ATGP2N,ATREP10D
L	chr1	19631875	chr1	20475899	20480000	+	5	ATGP2N,ATREP10D
L	chr5	18791042	chr1	20475899	20480000	+	5	ATGP2N,ATREP10D
L	chr3	19769353	chr1	20475899	20480000	+	5	ATGP2N,ATREP10D
L	chr4	7398159	chr1	20475899	20480000	+	5	ATGP2N,ATREP10D
L	chr2	9056724	chr1	20475899	20480000	+	5	ATGP2N,ATREP10D
L	chr3	11468084	chr1	20475899	20480000	+	5	ATGP2N,ATREP10D
L	chr4	11197778	chr1	20475899	20480000	-	5	ATGP2N,ATREP10D
L	chr2	4297691	chr1	20475899	20480000	+	5	ATGP2N,ATREP10D
L	chr4	13851489	chr1	20475899	20480000	-	5	ATGP2N,ATREP10D
L	chr2	17266762	chr1	20475899	20480000	-	5	ATGP2N,ATREP10D
L	chr5	22415734	chr1	20475899	20480000	+	5	ATGP2N,ATREP10D
L	chr3	14316497	chr1	20475899	20480000	+	5	ATGP2N,ATREP10D
L	chr2	16982986	chr1	20475899	20480000	+	5	ATGP2N,ATREP10D
L	chr4	5486665	chr1	20475899	20480000	+	5	ATGP2N,ATREP10D
L	chr4	884172	chr1	20475899	20480000	+	5	ATGP2N,ATREP10D
L	chr2	6645194	chr1	20475899	20480000	-	5	ATGP2N,ATREP10D
L	chr3	4778444	chr1	20475899	20480000	-	5	ATGP2N,ATREP10D
L	chr4	13815914	chr1	20475899	20480000	-	5	ATGP2N,ATREP10D
L	chr1	22223285	chr1	20475899	20480000	+	5	ATGP2N,ATREP10D
L	chr5	26840756	chr1	20475899	20480000	-	5	ATGP2N,ATREP10D
L	chr3	15758869	chr1	20475899	20480000	+	5	ATGP2N,ATREP10D
L	chr3	12743764	chr1	20475899	20480000	+	5	ATGP2N,ATREP10D
L	chr4	18058852	chr1	20475899	20480000	+	5	ATGP2N,ATREP10D
L	chr5	7958575	chr2	11654000	11659000	-	5	ATCOPIA71
L	chr1	28917637	chr2	11654000	11659000	+	5	ATCOPIA71
L	chr5	21619527	chr2	11654000	11659000	-	5	ATCOPIA71
L	chr3	12508539	chr2	11654000	11659000	-	5	ATCOPIA71
L	chr1	2360850	chr2	11654000	11659000	+	5	ATCOPIA71
L	chr1	17507832	chr2	11654000	11659000	-	5	ATCOPIA71
L	chr2	6485653	chr2	11654000	11659000	-	5	ATCOPIA71
L	chr5	11580550	chr2	11654000	11659000	+	5	ATCOPIA71
L	chr1	6655650	chr2	11654000	11659000	-	5	ATCOPIA71
L	chr1	13729417	chr2	11654000	11659000	-	5	ATCOPIA71
L	chr3	9902365	chr2	11654000	11659000	+	5	ATCOPIA71
L	chr2	18051832	chr2	11654000	11659000	-	5	ATCOPIA71
L	chr1	24460629	chr2	11654000	11659000	-	5	ATCOPIA71
L	chr4	17475140	chr2	11654000	11659000	-	5	ATCOPIA71
L	chr5	15653565	chr2	11654000	11659000	+	5	ATCOPIA71
L	chr4	10695321	chr2	11654000	11659000	+	5	ATCOPIA71
L	chr1	24546094	chr2	11654000	11659000	-	5	ATCOPIA71
L	chr3	6282231	chr2	11654000	11659000	+	5	ATCOPIA71
L	chr1	29921766	chr2	11654000	11659000	+	5	ATCOPIA71
L	chr1	24549084	chr2	11654000	11659000	-	5	ATCOPIA71
L	chr1	13627451	chr2	11654000	11659000	+	5	ATCOPIA71
L	chr3	17832086	chr2	11654000	11659000	-	5	ATCOPIA71
L	chr1	18611626	chr2	11654000	11659000	+	5	ATCOPIA71
L	chr1	480549	chr2	11654000	11659000	-	5	ATCOPIA71
L	chr1	10013123	chr2	11654000	11659000	+	5	ATCOPIA71
S	chr1	17191195	chr5	8812198	8820000	+	5	ARNOLDY1
S	chr5	19392654	chr5	8812198	8820000	+	5	ARNOLDY1
S	chr5	2332096	chr5	8812198	8820000	-	5	ARNOLDY1
S	chr1	19948185	chr5	8812198	8820000	-	5	ARNOLDY1
S	chr5	13893974	chr5	8812198	8820000	+	5	ARNOLDY1
S	chr5	21808240	chr5	8812198	8820000	+	5	ARNOLDY1
S	chr5	17605419	chr5	8812198	8820000	-	5	ARNOLDY1
S	chr2	18465644	chr5	8812198	8820000	+	5	ARNOLDY1
S	chr4	6756785	chr5	8812198	8820000	+	5	ARNOLDY1
S	chr5	14507407	chr5	8812198	8820000	-	5	ARNOLDY1
S	chr1	24023758	chr5	8812198	8820000	-	5	ARNOLDY1
S	chr1	14151167	chr5	8812198	8820000	-	5	ARNOLDY1
S	chr2	17229547	chr5	8812198	8820000	-	5	ARNOLDY1
S	chr5	10848717	chr5	8812198	8820000	+	5	ARNOLDY1
S	chr3	9485891	chr5	8812198	8820000	+	5	ARNOLDY1
S	chr1	15970068	chr5	8812198	8820000	+	5	ARNOLDY1
S	chr3	1551345	chr5	8812198	8820000	+	5	ARNOLDY1
S	chr4	4565131	chr5	8812198	8820000	+	5	ARNOLDY1
S	chr4	2228726	chr5	8812198	8820000	-	5	ARNOLDY1
S	chr4	5358041	chr5	8812198	8820000	-	5	ARNOLDY1
S	chr4	14718120	chr5	8812198	8820000	+	5	ARNOLDY1
S	chr1	8256669	chr5	8812198	8820000	-	5	ARNOLDY1
S	chr1	10013564	chr5	8812198	8820000	-	5	ARNOLDY1
S	chr4	1780892	chr5	8812198	8820000	-	5	ARNOLDY1
S	chr1	25751201	chr5	8812198	8820000	+	5	ARNOLDY1
S	chr5	17718475	chr2	1804018	1810000	-	5	HELITRON4
S	chr5	15478154	chr2	1804018	1810000	+	5	HELITRON4
S	chr1	2113129	chr2	1804018	1810000	-	5	HELITRON4
S	chr4	2919136	chr2	1804018	1810000	-	5	HELITRON4
S	chr4	1297235	chr2	1804018	1810000	+	5	HELITRON4
S	chr1	25697296	chr2	1804018	1810000	-	5	HELITRON4
S	chr2	19655213	chr2	1804018	1810000	-	5	HELITRON4
S	chr4	4377534	chr2	1804018	1810000	-	5	HELITRON4
S	chr2	7886258	chr2	1804018	1810000	+	5	HELITRON4
S	chr4	17914439	chr2	1804018	1810000	-	5	HELITRON4
S	chr1	30387957	chr2	1804018	1810000	-	5	HELITRON4
S	chr3	7376961	chr2	1804018	1810000	-	5	HELITRON4
S	chr3	15948287	chr2	1804018	1810000	+	5	HELITRON4
S	chr1	20415116	chr2	1804018	1810000	+	5	HELITRON4
S	chr1	3977958	chr2	1804018	1810000	+	5	HELITRON4
S	chr1	26237594	chr2	1804018	1810000	-	5	HELITRON4
S	chr5	19300426	chr2	1804018	1810000	+	5	HELITRON4
S	chr1	9545908	chr2	1804018	1810000	-	5	HELITRON4
S	chr1	16508859	chr2	1804018	1810000	-	5	HELITRON4
S	chr3	1575324	chr2	1804018	1810000	-	5	HELITRON4
S	chr3	7314148	chr2	1804018	1810000	-	5	HELITRON4
S	chr5	4455359	chr2	1804018	1810000	-	5	HELITRON4
S	chr1	16982463	chr2	1804018	1810000	+	5	HELITRON4
S	chr4	8965336	chr2	1804018	1810000	-	5	HELITRON4
S	chr5	17725999	chr2	1804018	1810000	-	5	HELITRON4
