# Supplementary material for: TE-Tracker: systematic identification of transposition events through whole-genome resequencing
Source: BMC Bioinformatics. 2014 Nov 19;15(1):377. doi: 10.1186/s12859-014-0377-z (PMC4279814; doi:10.1186/s12859-014-0377-z)
Supplement: Additional file 2: Table S2. — Simulated insertions between two human chromosomes. [file 12859_2014_377_MOESM2_ESM.xlsx]

## Sheet: Supplementary Table 2
Supplementary Table 2: Synthetic TE insertions in Human
acceptor site		donor			detected by TE-Tracker
chromosome	position	chromosome	start	stop
chr19	3943363	chr12	101539821	101545842	X
chr19	8369980	chr12	75268648	75274681	X
chr19	9250040	chr12	75268648	75274681
chr19	18299455	chr12	101539821	101545842	X
chr19	31836999	chr12	101539821	101545842	X
chr19	32550986	chr12	75268648	75274681	X
chr19	37320442	chr12	101539821	101545842
chr19	38820257	chr12	101539821	101545842	X
chr19	40646550	chr12	75268648	75274681	X
chr19	42456336	chr12	75268648	75274681	X
chr19	42984248	chr12	101539821	101545842	X
chr19	45046186	chr12	101539821	101545842	X
chr19	52203029	chr12	101539821	101545842
chr19	52246544	chr12	75268648	75274681	X
chr19	54702746	chr12	101539821	101545842	X
chr19	55041491	chr12	75268648	75274681	X
chr19	58771303	chr12	75268648	75274681	X
