# Supplementary material for: TE-Tracker: systematic identification of transposition events through whole-genome resequencing
Source: BMC Bioinformatics. 2014 Nov 19;15(1):377. doi: 10.1186/s12859-014-0377-z (PMC4279814; doi:10.1186/s12859-014-0377-z)
Supplement: Additional file 3: Table S3. — Insertions detected by TE-Tracker in epiRIL 55. [file 12859_2014_377_MOESM3_ESM.xlsx]

## Sheet: sup_table_3
Supplementary Table 3: Insertions in epiRIL 55
	Acceptor		Donor
ID	position	size	chromosome	start	stop	size	orientation	overlap	read count	acceptor annotation (TAIR10)	donor annotation (Quesneville natural transposons)	discriminating reads score
epiRIL55_1	chr1:10549..13848	3299	chr4	4358130	4360287	2157	sens	2081	176	AT1G01030	ATENSPM3(AT4TE18510);ATLANTYS1(AT4TE18500);ATENSPM3(AT4TE18505)	*
epiRIL55_2	chr1:1392803..1393537	734	chr5	5630359	5635230	4871	sens	4346	74	AT1G04920	ATCOPIA93(AT5TE20395)	*
epiRIL55_3	chr1:3990167..3990279	112	chr1	12753526	12760388	6862	inverse	6549	614	AT1G11810	ATCOPIA93(AT1TE41580);ATCOPIA93(AT1TE41575)	0
epiRIL55_3	chr1:3990167..3990279	112	chr5	5629997	5635305	5308	inverse	5217	594	AT1G11810	ATCOPIA93(AT5TE20395)	116
epiRIL55_4	chr1:12169241..12169264	23	chr5	5630036	5635281	5245	sens	5215	520	AT1G33560	ATCOPIA93(AT5TE20395)	*
epiRIL55_5	chr1:12169385..12169578	193	chr1	12753527	12760364	6837	sens	6824	564	AT1G33560	ATCOPIA93(AT1TE41580);ATCOPIA93(AT1TE41575)	0
epiRIL55_5	chr1:12169447..12169578	131	chr5	5630036	5635281	5245	sens	5215	526	AT1G33560	ATCOPIA93(AT5TE20395)	123
epiRIL55_6	chr1:12755682..12756558	876	chr4	9644282	9651445	7163	sens	142	484	.	.	*
epiRIL55_7	chr1:12759250..12759501	251	chr4	9648854	9654711	5857	sens	218	644	.	.	*
epiRIL55_8	chr1:14239470..14239798	328	chr3	13587648	13592540	4892	sens	3167	146	.	.	2
epiRIL55_9	chr1:14850123..14851379	1256	chr3	13588788	13592571	3783	sens	3153	94	.	.	*
epiRIL55_10	chr1:14871346..14872602	1256	chr3	13588788	13592571	3783	inverse	3384	98	.	.	*
epiRIL55_11	chr1:19449701..19455727	6026	chr5	18311649	18311777	128	inverse	127	184	AT1G52220;AT1G52230	ATCOPIA68(AT5TE65910)	1
epiRIL55_11	chr1:19450272..19455727	5455	chr3	1855904	1856012	108	sens	103	362	AT1G52220;AT1G52230	.	0
epiRIL55_11	chr1:19450272..19455727	5455	chr4	3655374	3655982	608	inverse	601	386	AT1G52220;AT1G52230	.	2
epiRIL55_11	chr1:19450272..19455727	5455	chr5	12710433	12710661	228	sens	223	384	AT1G52220;AT1G52230	ATENSPM5(AT5TE45000);ATHILA3(AT5TE45005)	2
epiRIL55_11	chr1:19450272..19455727	5455	chr5	971390	971582	192	inverse	181	288	AT1G52220;AT1G52230	.	0
epiRIL55_12	chr1:20281062..20281407	345	chr5	5630087	5635202	5115	inverse	4309	76	.	ATCOPIA93(AT5TE20395)	*
epiRIL55_13	chr1:20679800..20679956	156	chr1	12753513	12759771	6258	sens	4867	734	.	ATCOPIA93(AT1TE41580);ATCOPIA93(AT1TE41575)	2
epiRIL55_13	chr1:20679800..20679956	156	chr5	5629977	5635293	5316	sens	5304	752	.	ATCOPIA93(AT5TE20395)	158
epiRIL55_14	chr1:21486707..21486915	208	chr1	11304548	11309784	5236	inverse	2903	146	AT1G58050	ATENSPM3(AT1TE36570)	0
epiRIL55_14	chr1:21486769..21486915	146	chr2	4385874	4394212	8338	inverse	2940	670	AT1G58050	ATHILA3(AT2TE18410);ATENSPM3(AT2TE18415)	6
epiRIL55_14	chr1:21486789..21486913	124	chr2	4900800	4909264	8464	sens	2923	1300	AT1G58050	ATENSPM3(AT2TE20205)	683
epiRIL55_15	chr1:21603943..21604210	267	chr2	4901064	4909286	8222	inverse	3081	460	.	ATENSPM3(AT2TE20205);ATENSPM7(AT2TE20210)	226
epiRIL55_15	chr1:21604019..21604285	266	chr2	4385852	4393861	8009	sens	3098	234	.	ATHILA3(AT2TE18410);ATENSPM3(AT2TE18415)	4
epiRIL55_16	chr1:25815758..25815886	128	chr1	12753526	12759803	6277	sens	5436	644	AT1G68740	ATCOPIA93(AT1TE41580);ATCOPIA93(AT1TE41575)	0
epiRIL55_16	chr1:25815758..25815886	128	chr5	5629983	5635302	5319	sens	5192	664	AT1G68740	ATCOPIA93(AT5TE20395)	117
epiRIL55_17	chr1:27100692..27105017	4325	chr2	4391979	4394222	2243	inverse	2088	206	AT1G71990;AT1G72000	ATHILA3(AT2TE18410);ATENSPM3(AT2TE18415)	0
epiRIL55_17	chr1:27101182..27103667	2485	chr2	4900803	4903338	2535	sens	2522	716	AT1G71990;AT1G72000	ATENSPM3(AT2TE20205)	372
epiRIL55_17	chr1:27101554..27103667	2113	chr1	12942913	12946922	4009	sens	4008	426	AT1G71990;AT1G72000	ATENSPM3(AT1TE42210)	0
epiRIL55_18	chr1:28367370..28371506	4136	chr3	15285379	15286610	1231	sens	1202	292	AT1G75540;AT1G75550;AT1G75560	ATENSPM3(AT3TE62130);HELITRON2(AT3TE62100)	*
epiRIL55_19	chr2:22616..24525	1909	chr2	3626906	3627874	968	sens	922	118	.	.	0
epiRIL55_19	chr2:23196..24354	1158	chr4	3950880	3954416	3536	sens	2933	264	.	.	0
epiRIL55_19	chr2:23272..24459	1187	chr3	13588928	13592501	3573	inverse	2998	222	.	.	0
epiRIL55_19	chr2:23348..24675	1327	chr5	11723521	11724656	1135	sens	958	64	.	.	0
epiRIL55_20	chr2:26686..27313	627	chr5	11729248	11736148	6900	inverse	1993	232	.	.	*
epiRIL55_21	chr2:43201..44627	1426	chr3	13590277	13592515	2238	inverse	2026	98	.	.	*
epiRIL55_22	chr2:48279..48857	578	chr4	3950842	3955810	4968	sens	3447	302	.	.	40
epiRIL55_23	chr2:60196..63044	2848	chr3	13589315	13592494	3179	inverse	2978	80	.	.	0
epiRIL55_23	chr2:62654..62850	196	chr4	3950893	3955173	4280	sens	2609	274	.	.	25
epiRIL55_24	chr2:2563665..2564896	1231	chr5	11733513	11736162	2649	inverse	2636	72	.	.	2
epiRIL55_24	chr2:2564006..2564496	490	chr4	3950893	3955811	4918	sens	2491	308	.	.	0
epiRIL55_25	chr2:2566515..2566655	140	chr3	13590262	13592500	2238	inverse	2012	66	.	.	*
epiRIL55_26	chr2:2568634..2568837	203	chr3	13704696	13710747	6051	inverse	1073	90	.	ATDNA12T3_2(AT3TE55730);ATDNA12T3_2(AT3TE55765);ATDNA12T3_2(AT3TE55715);ATDNA12T3_2(AT3TE55710);ATDNA12T3_2(AT3TE55720);ATDNA12T3_2(AT3TE55745);ATDNA12T3_2(AT3TE55740);ATDNA12T3_2(AT3TE55750);ATDNA12T3_2(AT3TE55755);ATDNA12T3_2(AT3TE55760);ATDNA12T3_2(AT3TE55725);ATDNA12T3_2(AT3TE55770);ATDNA12T3_2(AT3TE55735)	*
epiRIL55_27	chr2:2569311..2569600	289	chr4	3950876	3955708	4832	sens	2341	324	.	.	*
epiRIL55_28	chr2:2679685..2683591	3906	chr1	14592403	14592672	269	sens	253	88	.	ATENSPM5(AT1TE48035)	*
epiRIL55_29	chr2:3215890..3216071	181	chr1	12753506	12760354	6848	sens	6771	760	.	ATCOPIA93(AT1TE41580);ATCOPIA93(AT1TE41570);ATCOPIA93(AT1TE41575)	0
epiRIL55_29	chr2:3215890..3216071	181	chr5	5629997	5635284	5287	sens	5211	736	.	ATCOPIA93(AT5TE20395)	130
epiRIL55_30	chr2:3226082..3227077	995	chr3	13589303	13592484	3181	inverse	3154	146	.	.	0
epiRIL55_30	chr2:3226589..3227077	488	chr4	3950629	3955454	4825	sens	682	224	.	.	3
epiRIL55_30	chr2:3226589..3227168	579	chr5	11730450	11736165	5715	inverse	4302	144	.	.	0
epiRIL55_31	chr2:3228804..3229046	242	chr4	3952220	3953830	1610	sens	1530	74	.	.	*
epiRIL55_32	chr2:3949156..3950145	989	chr3	13587645	13592581	4936	sens	3200	104	.	.	*
epiRIL55_33	chr2:3956350..3964963	8613	chr1	15082060	15085670	3610	sens	3298	162	.	.	1
epiRIL55_34	chr2:4171056..4171205	149	chr1	12753507	12760316	6809	sens	6735	826	.	ATCOPIA93(AT1TE41580);ATCOPIA93(AT1TE41570);ATCOPIA93(AT1TE41575)	0
epiRIL55_34	chr2:4171056..4171205	149	chr5	5629977	5635294	5317	sens	5232	818	.	ATCOPIA93(AT5TE20395)	139
epiRIL55_35	chr2:4237436..4237887	451	chr4	3950888	3955810	4922	inverse	4363	366	.	.	15
epiRIL55_35	chr2:4237513..4238359	846	chr5	11729401	11736163	6762	sens	4229	180	.	.	3
epiRIL55_35	chr2:4237557..4238091	534	chr3	13588923	13592490	3567	sens	3161	168	.	.	0
epiRIL55_35	chr2:4237557..4243077	5520	chr3	13588916	13592496	3580	sens	3181	100	.	.	0
epiRIL55_35	chr2:4238568..4238730	162	chr3	13705293	13711739	6446	sens	5149	104	.	ATDNA12T3_2(AT3TE55730);ATDNA12T3_2(AT3TE55765);ATDNA12T3_2(AT3TE55775);ATDNA12T3_2(AT3TE55720);ATDNA12T3_2(AT3TE55745);ATDNA12T3_2(AT3TE55740);ATDNA12T3_2(AT3TE55750);ATDNA12T3_2(AT3TE55755);ATDNA12T3_2(AT3TE55760);ATDNA12T3_2(AT3TE55725);ATDNA12T3_2(AT3TE55770);ATDNA12T3_2(AT3TE55735);ATDNA12T3_2(AT3TE55780)	2
epiRIL55_35	chr2:4242793..4243418	625	chr4	3950887	3955539	4652	inverse	2681	286	.	.	15
epiRIL55_35	chr2:4242896..4243917	1021	chr3	14191681	14195167	3486	inverse	2800	50	.	.	0
epiRIL55_35	chr2:4243035..4243435	400	chr5	11731583	11736152	4569	sens	1681	116	.	.	3
epiRIL55_35	chr2:4243064..4243376	312	chr3	13589342	13592483	3141	sens	2988	218	.	.	0
epiRIL55_36	chr2:4390247..4391281	1034	chr3	13588826	13592394	3568	inverse	3424	142	.	.	0
epiRIL55_36	chr2:4390495..4390820	325	chr5	11733095	11736125	3030	inverse	2939	58	.	.	0
epiRIL55_37	chr2:8267663..8272348	4685	chr3	10181982	10182386	404	sens	383	108	AT2G19090	.	0
epiRIL55_37	chr2:8272168..8272305	137	chr1	12753511	12760382	6871	inverse	6860	1646	.	ATCOPIA93(AT1TE41580);ATCOPIA93(AT1TE41575)	1
epiRIL55_37	chr2:8272168..8272305	137	chr5	5629981	5635296	5315	inverse	5302	1608	.	ATCOPIA93(AT5TE20395)	316
epiRIL55_38	chr2:19475806..19475903	97	chr1	12753520	12760391	6871	sens	6627	824	.	ATCOPIA93(AT1TE41580);ATCOPIA93(AT1TE41575)	0
epiRIL55_38	chr2:19475806..19475903	97	chr5	5629983	5635304	5321	sens	5313	818	.	ATCOPIA93(AT5TE20395)	174
epiRIL55_39	chr3:3351852..3356952	5100	chr4	4358136	4360281	2145	inverse	2050	234	AT3G10710;AT3G10720	ATENSPM3(AT4TE18510);ATLANTYS1(AT4TE18500);ATENSPM3(AT4TE18505)	*
epiRIL55_40	chr3:3549888..3550083	195	chr2	4385870	4394233	8363	sens	4055	226	AT3G11325	ATHILA3(AT2TE18410);ATENSPM3(AT2TE18415)	0
epiRIL55_40	chr3:3549888..3550083	195	chr2	4900810	4909268	8458	inverse	4038	434	AT3G11325	ATENSPM3(AT2TE20205)	202
epiRIL55_41	chr3:3573618..3573970	352	chr5	5630194	5635156	4962	sens	4256	72	AT3G11402	ATCOPIA93(AT5TE20395)	*
epiRIL55_42	chr3:4589949..4590097	148	chr1	12753511	12760318	6807	sens	6802	954	AT3G13900	ATCOPIA93(AT1TE41580);ATCOPIA93(AT1TE41575)	0
epiRIL55_42	chr3:4589949..4590097	148	chr5	5629982	5635305	5323	sens	5273	914	AT3G13900	ATCOPIA93(AT5TE20395)	168
epiRIL55_43	chr3:8036011..8036108	97	chr1	12753567	12760366	6799	sens	6704	788	.	ATCOPIA93(AT1TE41580);ATCOPIA93(AT1TE41575)	0
epiRIL55_43	chr3:8036011..8036108	97	chr5	5630001	5635297	5296	sens	5241	760	.	ATCOPIA93(AT5TE20395)	134
epiRIL55_44	chr3:9019495..9019591	96	chr2	4900831	4909285	8454	inverse	2854	542	.	ATENSPM3(AT2TE20205);ATENSPM7(AT2TE20210)	277
epiRIL55_44	chr3:9019495..9019622	127	chr2	4385853	4393305	7452	sens	2871	266	.	ATHILA3(AT2TE18410);ATENSPM3(AT2TE18415)	2
epiRIL55_45	chr3:9043436..9043547	111	chr2	4385919	4393469	7550	sens	2863	666	.	ATHILA3(AT2TE18410);ATENSPM3(AT2TE18415)	1
epiRIL55_45	chr3:9043436..9043773	337	chr1	11302768	11309787	7019	sens	2313	146	.	ATENSPM3(AT1TE36570)	0
epiRIL55_45	chr3:9043438..9043531	93	chr2	4900808	4909219	8411	inverse	3572	1306	.	ATENSPM3(AT2TE20205)	651
epiRIL55_46	chr3:9142495..9142632	137	chr2	4901288	4906335	5047	inverse	2257	68	.	ATENSPM3(AT2TE20205)	*
epiRIL55_47	chr3:10647573..10648089	516	chr1	11304562	11309062	4500	inverse	2537	64	AT3G28415	ATENSPM3(AT1TE36570)	0
epiRIL55_47	chr3:10647578..10647846	268	chr2	4385873	4393315	7442	inverse	2745	382	AT3G28415	ATHILA3(AT2TE18410);ATENSPM3(AT2TE18415)	3
epiRIL55_47	chr3:10647627..10647765	138	chr2	4900823	4909265	8442	sens	2950	758	AT3G28415	ATENSPM3(AT2TE20205)	366
epiRIL55_48	chr3:11417966..11418907	941	chr4	3950893	3955525	4632	inverse	4335	112	.	.	6
epiRIL55_48	chr3:11417966..11418907	941	chr5	11727470	11736163	8693	sens	4738	130	.	.	0
epiRIL55_49	chr3:11422988..11423479	491	chr4	3950900	3955247	4347	inverse	1652	210	.	.	*
epiRIL55_50	chr3:12225739..12232985	7246	chr3	13588920	13592573	3653	sens	2978	98	.	.	*
epiRIL55_51	chr3:13187023..13187656	633	chr3	13587630	13592575	4945	inverse	3510	276	.	.	13
epiRIL55_51	chr3:13187023..13187656	633	chr3	13588797	13592575	3778	inverse	3510	250	.	.	13
epiRIL55_52	chr3:13400059..13407564	7505	chr4	3655373	3655990	617	sens	614	444	.	.	0
epiRIL55_52	chr3:13400059..13407564	7505	chr5	12710434	12710663	229	inverse	226	448	.	ATENSPM5(AT5TE45000);ATHILA3(AT5TE45005)	1
epiRIL55_52	chr3:13400059..13407564	7505	chr5	971392	971580	188	sens	186	364	.	.	0
epiRIL55_52	chr3:13400059..13407613	7554	chr1	15214383	15214507	124	inverse	112	206	.	ATENSPM5(AT1TE49955)	4
epiRIL55_52	chr3:13400059..13407613	7554	chr5	18311649	18311776	127	sens	122	238	.	ATCOPIA68(AT5TE65910)	0
epiRIL55_52	chr3:13401546..13407564	6018	chr1	7024972	7025327	355	inverse	346	388	.	ATENSPM6(AT1TE22710)	0
epiRIL55_53	chr3:14457093..14457312	219	chr2	4389271	4390592	1321	inverse	1077	80	.	ATHILA3(AT2TE18410);ATENSPM3(AT2TE18415)	0
epiRIL55_53	chr3:14457168..14457296	128	chr2	4903490	4909015	5525	sens	2484	232	.	ATENSPM3(AT2TE20205)	22
epiRIL55_54	chr3:16618765..16619206	441	chr5	5630176	5635179	5003	sens	4493	78	AT3G45290	ATCOPIA93(AT5TE20395)	*
epiRIL55_55	chr3:16767338..16767437	99	chr2	4900833	4909247	8414	inverse	3467	800	.	ATENSPM3(AT2TE20205)	401
epiRIL55_55	chr3:16767338..16767548	210	chr2	4385891	4394205	8314	sens	2517	378	.	ATHILA3(AT2TE18410);ATENSPM3(AT2TE18415)	0
epiRIL55_56	chr3:17341732..17341847	115	chr2	5852427	5857334	4907	inverse	4877	1384	AT3G47090	ATCOPIA12(AT2TE23850);ATCOPIA13(AT2TE23855)	*
epiRIL55_57	chr4:1801439..1803802	2363	chr3	13589327	13592519	3192	sens	3147	180	.	.	0
epiRIL55_57	chr4:1801439..1803802	2363	chr3	13590283	13592519	2236	sens	2048	154	.	.	0
epiRIL55_58	chr4:1803980..1804289	309	chr4	3950884	3955463	4579	inverse	3980	200	.	.	*
epiRIL55_59	chr4:4026715..4026961	246	chr4	3950519	3955401	4882	inverse	3497	342	.	.	*
epiRIL55_60	chr4:4330878..4331700	822	chr3	13590014	13592575	2561	sens	2328	52	.	.	*
epiRIL55_61	chr4:4967000..4967959	959	chr3	13588829	13592564	3735	inverse	3112	130	.	.	*
epiRIL55_62	chr4:8561572..8561742	170	chr5	5629980	5635289	5309	sens	5223	836	AT4G14970	ATCOPIA93(AT5TE20395)	159
epiRIL55_62	chr4:8561648..8561742	94	chr1	12753512	12760363	6851	sens	6794	838	AT4G14970	ATCOPIA93(AT1TE41580);ATCOPIA93(AT1TE41575)	0
epiRIL55_62	chr4:8561648..8561842	194	chr3	10181988	10182392	404	inverse	397	70	AT4G14970	.	0
epiRIL55_63	chr4:9320021..9320640	619	chr1	7714742	7722470	7728	sens	7318	1262	AT4G16550	ATCOPIA78(AT1TE24850)	2
epiRIL55_63	chr4:9320021..9323263	3242	chr1	3360542	3361308	766	inverse	754	150	AT4G16550	ATCOPIA78(AT1TE10930);ATCOPIA78(AT1TE10935)	0
epiRIL55_63	chr4:9320075..9320640	565	chr1	18013198	18018259	5061	sens	4829	1300	AT4G16550	ATCOPIA78(AT1TE59755)	0
epiRIL55_63	chr4:9320075..9320640	565	chr1	21524998	21529469	4471	inverse	4014	1336	AT4G16550	ATCOPIA78(AT1TE71045)	9
epiRIL55_63	chr4:9320075..9320640	565	chr1	3780801	3785719	4918	sens	4508	1384	AT4G16550	ATCOPIA78(AT1TE12295)	0
epiRIL55_63	chr4:9320075..9320640	565	chr3	22059583	22064328	4745	sens	4347	1258	AT4G16550	ATCOPIA78(AT3TE89830)	0
epiRIL55_63	chr4:9320075..9320640	565	chr3	22695568	22700052	4484	inverse	4354	1414	AT4G16550	ATCOPIA78(AT3TE92525)	0
epiRIL55_63	chr4:9320075..9320640	565	chr5	4208085	4213049	4964	inverse	4754	1392	AT4G16550	ATCOPIA78(AT5TE15240)	0
epiRIL55_63	chr4:9320075..9320683	608	chr3	13369251	13373860	4609	sens	4485	930	AT4G16550	ATCOPIA78(AT3TE54550)	0
epiRIL55_64	chr4:9649959..9650180	221	chr1	12753515	12760162	6647	sens	2782	1174	AT4G17190	ATCOPIA93(AT1TE41580);ATCOPIA93(AT1TE41575)	0
epiRIL55_64	chr4:9650040..9650151	111	chr5	5629977	5635306	5329	sens	5292	1756	AT4G17190	ATCOPIA93(AT5TE20395)	388
epiRIL55_64	chr4:9650040..9650164	124	chr3	10181982	10182391	409	inverse	401	146	AT4G17190	.	0
epiRIL55_65	chr4:9650230..9651158	928	chr5	5629980	5635282	5302	sens	5284	1594	AT4G17200;AT4G17190	ATCOPIA93(AT5TE20395)	*
epiRIL55_66	chr4:10739583..10739988	405	chr1	21524992	21529530	4538	sens	4527	1102	AT4G19740	ATCOPIA78(AT1TE71045)	2
epiRIL55_66	chr4:10739583..10739988	405	chr1	7714742	7722145	7403	inverse	7345	928	AT4G19740	ATCOPIA78(AT1TE24850)	0
epiRIL55_66	chr4:10739590..10739988	398	chr3	13369256	13373817	4561	inverse	4550	660	AT4G19740	ATCOPIA78(AT3TE54550)	0
epiRIL55_66	chr4:10739659..10739988	329	chr1	18013166	18018038	4872	inverse	4642	1016	AT4G19740	ATCOPIA78(AT1TE59755)	0
epiRIL55_66	chr4:10739659..10739988	329	chr1	3780769	3785628	4859	inverse	4565	1102	AT4G19740	ATCOPIA78(AT1TE12295)	1
epiRIL55_66	chr4:10739659..10739988	329	chr1	7717360	7722221	4861	inverse	4721	874	AT4G19740	ATCOPIA78(AT1TE24850)	0
epiRIL55_66	chr4:10739659..10739988	329	chr3	22059539	22064250	4711	inverse	4404	1180	AT4G19740	ATCOPIA78(AT3TE89830)	42
epiRIL55_66	chr4:10739659..10739988	329	chr3	22695564	22700155	4591	sens	4568	1144	AT4G19740	ATCOPIA78(AT3TE92520);ATCOPIA78(AT3TE92525)	16
epiRIL55_66	chr4:10739659..10739988	329	chr5	4208080	4213081	5001	sens	4632	1040	AT4G19740	ATCOPIA78(AT5TE15240)	0
epiRIL55_66	chr4:10739659..10740111	452	chr1	3360538	3361293	755	sens	747	156	AT4G19740	ATCOPIA78(AT1TE10930);ATCOPIA78(AT1TE10935)	0
epiRIL55_67	chr4:10898002..10907196	9194	chr1	6706699	6707874	1175	sens	1125	58	AT4G20170;AT4G20190	META1(AT1TE21710)	0
epiRIL55_67	chr4:10898002..10907715	9713	chr3	17364524	17365005	481	inverse	439	48	AT4G20170;AT4G20190	META1(AT3TE70410)	0
epiRIL55_67	chr4:10899004..10907196	8192	chr1	4407462	4408638	1176	inverse	1126	82	AT4G20170;AT4G20190	META1(AT1TE14315)	0
epiRIL55_67	chr4:10899004..10907196	8192	chr1	6540900	6542074	1174	sens	1124	76	AT4G20170;AT4G20190	META1(AT1TE21210)	0
epiRIL55_67	chr4:10899004..10907196	8192	chr2	911728	912882	1154	sens	1104	74	AT4G20170;AT4G20190	META1(AT2TE04085)	0
epiRIL55_67	chr4:10899004..10907196	8192	chr3	14958447	14959621	1174	inverse	1124	70	AT4G20170;AT4G20190	META1(AT3TE61000)	0
epiRIL55_67	chr4:10899004..10907196	8192	chr3	18736760	18737934	1174	sens	1124	58	AT4G20170;AT4G20190	META1(AT3TE76010)	0
epiRIL55_67	chr4:10899004..10907196	8192	chr5	14411844	14412995	1151	sens	1088	64	AT4G20170;AT4G20190	META1(AT5TE51845)	0
epiRIL55_67	chr4:10899004..10907196	8192	chr5	14471144	14472295	1151	sens	1088	70	AT4G20170;AT4G20190	META1(AT5TE52075)	0
epiRIL55_67	chr4:10899004..10907540	8536	chr5	9383160	9384272	1112	inverse	1085	66	AT4G20170;AT4G20190	META1(AT5TE34040)	0
epiRIL55_67	chr4:10899004..10907715	8711	chr2	1397558	1398067	509	sens	478	48	AT4G20170;AT4G20190	META1(AT2TE06405)	0
epiRIL55_67	chr4:10899004..10907715	8711	chr3	15816336	15816825	489	sens	452	48	AT4G20170;AT4G20190	META1(AT3TE63950)	0
epiRIL55_67	chr4:10899004..10907715	8711	chr3	16040488	16041002	514	inverse	492	58	AT4G20170;AT4G20190	META1(AT3TE64915)	0
epiRIL55_67	chr4:10899004..10907715	8711	chr5	10402188	10403361	1173	inverse	1123	62	AT4G20170;AT4G20190	META1(AT5TE37975)	0
epiRIL55_68	chr4:12413348..12416017	2669	chr4	4358132	4360293	2161	inverse	1988	234	AT4G23870;AT4G23880	ATENSPM3(AT4TE18510);ATLANTYS1(AT4TE18500);ATENSPM3(AT4TE18505)	*
epiRIL55_69	chr4:13251935..13253229	1294	chr1	3360539	3361312	773	sens	756	196	AT4G26150	ATCOPIA78(AT1TE10930);ATCOPIA78(AT1TE10935)	0
epiRIL55_69	chr4:13252207..13252518	311	chr1	21526212	21529538	3326	sens	3280	880	.	ATCOPIA78(AT1TE71045)	0
epiRIL55_69	chr4:13252207..13252518	311	chr3	22696783	22700153	3370	sens	3341	842	.	ATCOPIA78(AT3TE92525)	0
epiRIL55_69	chr4:13252449..13252518	69	chr1	7714733	7722338	7605	inverse	7390	894	.	ATCOPIA78(AT1TE24850)	0
epiRIL55_69	chr4:13252449..13252518	69	chr5	4208082	4213062	4980	sens	4590	992	.	ATCOPIA78(AT5TE15240)	0
epiRIL55_69	chr4:13252525..13252965	440	chr3	22695565	22700077	4512	sens	4491	954	.	ATCOPIA78(AT3TE92525)	0
epiRIL55_69	chr4:13252525..13252965	440	chr5	4208082	4213062	4980	sens	4590	990	.	ATCOPIA78(AT5TE15240)	0
epiRIL55_69	chr4:13252525..13253191	666	chr1	21524994	21525465	471	sens	421	106	.	ATCOPIA78(AT1TE71045)	0
epiRIL55_69	chr4:13252525..13253326	801	chr1	18013165	18016901	3736	inverse	3698	1058	AT4G26150	ATCOPIA78(AT1TE59755)	77
epiRIL55_69	chr4:13252525..13253326	801	chr1	3780768	3784504	3736	inverse	3618	974	AT4G26150	ATCOPIA78(AT1TE12295)	0
epiRIL55_69	chr4:13252525..13253326	801	chr3	13369252	13372792	3540	inverse	3159	544	AT4G26150	ATCOPIA78(AT3TE54550)	0
epiRIL55_69	chr4:13252525..13253326	801	chr3	22059538	22064238	4700	inverse	3705	1030	AT4G26150	ATCOPIA78(AT3TE89830)	1
epiRIL55_69	chr4:13252525..13253657	1132	chr1	7717359	7721331	3972	inverse	3488	754	AT4G26150	ATCOPIA78(AT1TE24850)	0
epiRIL55_70	chr4:13668518..13673852	5334	chr4	4358131	4360262	2131	inverse	2111	276	AT4G27290;AT4G27300	ATENSPM3(AT4TE18510);ATLANTYS1(AT4TE18500);ATENSPM3(AT4TE18505)	*
epiRIL55_71	chr4:17154860..17155612	752	chr5	5630033	5635134	5101	sens	4976	70	AT4G36260	ATCOPIA93(AT5TE20395)	*
epiRIL55_72	chr4:17511985..17512767	782	chr2	1265875	1271634	5759	inverse	1988	342	AT4G37210	VANDAL21(AT2TE05755)	0
epiRIL55_72	chr4:17512096..17512273	177	chr3	11541551	11549124	7573	sens	3345	534	AT4G37210	VANDAL21(AT3TE48070)	0
epiRIL55_72	chr4:17512169..17512273	104	chr2	1505598	1513124	7526	sens	3403	690	AT4G37210	VANDAL21(AT2TE06955)	0
epiRIL55_72	chr4:17512208..17512273	65	chr2	10001502	10009608	8106	inverse	3457	1406	AT4G37210	VANDAL21(AT2TE42810)	593
epiRIL55_72	chr4:17512208..17512273	65	chr5	13960878	13967940	7062	sens	3517	500	AT4G37210	VANDAL21(AT5TE49755)	0
epiRIL55_72	chr4:17512208..17512880	672	chr3	13072520	13078376	5856	sens	2550	264	AT4G37210	VANDAL21(AT3TE53580)	0
epiRIL55_73	chr5:913859..914446	587	chr1	11304563	11309787	5224	inverse	194	92	AT5G03600	ATENSPM3(AT1TE36570)2	*
epiRIL55_74	chr5:915339..915383	44	chr2	4386308	4392316	6008	inverse	380	302	.	ATHILA3(AT2TE18410);ATENSPM3(AT2TE18415)2	*
epiRIL55_75	chr5:2123289..2123790	501	chr2	4901371	4909242	7871	inverse	1390	110	AT5G06839	ATENSPM3(AT2TE20205)	*
epiRIL55_76	chr5:2610008..2612736	2728	chr4	4358137	4360243	2106	inverse	2066	422	AT5G08130	ATENSPM3(AT4TE18510);ATLANTYS1(AT4TE18500);ATENSPM3(AT4TE18505)	*
epiRIL55_77	chr5:5977351..5983454	6103	chr3	14082605	14084028	1423	inverse	1403	66	AT5G18070;AT5G18065	ATENSPM3(AT3TE57715)	0
epiRIL55_77	chr5:5980263..5980983	720	chr4	4358131	4360292	2161	inverse	2144	516	AT5G18065	ATENSPM3(AT4TE18510);ATLANTYS1(AT4TE18500);ATENSPM3(AT4TE18505)	212
epiRIL55_78	chr5:9624750..9624842	92	chr2	4900822	4909218	8396	inverse	3259	588	AT5G27300	ATENSPM3(AT2TE20205)	296
epiRIL55_78	chr5:9624750..9624881	131	chr2	4385920	4393310	7390	sens	2892	254	AT5G27300	ATHILA3(AT2TE18410);ATENSPM3(AT2TE18415)	0
epiRIL55_79	chr5:12112562..12123139	10577	chr3	13588912	13592486	3574	sens	3104	98	.	.	*
epiRIL55_80	chr5:12125316..12128718	3402	chr3	13588788	13592368	3580	sens	3412	76	.	.	*
epiRIL55_81	chr5:12485252..12486832	1580	chr2	4904534	4906825	2291	inverse	1886	62	.	ATENSPM3(AT2TE20205)	*
epiRIL55_82	chr5:12603975..12604164	189	chr1	12753508	12759809	6301	inverse	6246	768	AT5G33370	ATCOPIA93(AT1TE41580);ATCOPIA93(AT1TE41570);ATCOPIA93(AT1TE41575)	0
epiRIL55_82	chr5:12603975..12604164	189	chr5	5629977	5634971	4994	inverse	4936	774	AT5G33370	ATCOPIA93(AT5TE20395)	165
epiRIL55_83	chr5:12949683..12950233	550	chr2	10002100	10009589	7489	sens	2202	100	.	VANDAL21(AT2TE42810)	*
epiRIL55_84	chr5:14550370..14550707	337	chr3	10181982	10182381	399	sens	351	56	.	.	0
epiRIL55_84	chr5:14550492..14550576	84	chr1	12753508	12759815	6307	inverse	6158	732	.	ATCOPIA93(AT1TE41580);ATCOPIA93(AT1TE41570);ATCOPIA93(AT1TE41575)	0
epiRIL55_84	chr5:14550492..14550576	84	chr5	5629986	5634975	4989	inverse	4928	756	.	ATCOPIA93(AT5TE20395)	160
epiRIL55_85	chr5:19519544..19519893	349	chr3	10182160	10182383	223	inverse	194	52	AT5G48140	.	0
epiRIL55_85	chr5:19519546..19519749	203	chr1	12753520	12759818	6298	sens	6271	834	AT5G48140	ATCOPIA93(AT1TE41580);ATCOPIA93(AT1TE41575)	0
epiRIL55_85	chr5:19519546..19519749	203	chr5	5629984	5634967	4983	sens	4913	878	AT5G48140	ATCOPIA93(AT5TE20395)	179
epiRIL55_86	chr5:21317975..21319073	1098	chr3	18631568	18632043	475	inverse	416	72	AT5G52530	ATDNA2T9A(AT3TE75575)	0
epiRIL55_86	chr5:21318303..21318712	409	chr1	19728526	19729287	761	sens	704	114	AT5G52530	ATDNA2T9B(AT1TE65210);HELITRON2(AT1TE65205)	0
epiRIL55_86	chr5:21318303..21318712	409	chr1	7960491	7961253	762	inverse	705	124	AT5G52530	ATDNA2T9B(AT1TE25615)	0
epiRIL55_86	chr5:21318303..21318712	409	chr2	11983186	11983910	724	inverse	668	96	AT5G52530	ATDNA2T9B(AT2TE52165)	0
epiRIL55_86	chr5:21318303..21318712	409	chr2	12739525	12740237	712	inverse	574	90	AT5G52530	ATDNA2T9A(AT2TE55690)	0
epiRIL55_86	chr5:21318303..21318712	409	chr4	10539021	10539606	585	inverse	551	108	AT5G52530	ATDNA2T9A(AT4TE48190)	0
epiRIL55_86	chr5:21318303..21318712	409	chr4	5471632	5472393	761	inverse	704	104	AT5G52530	VANDALNX2(AT4TE22920)	0
epiRIL55_86	chr5:21318659..21318712	53	chr4	11080496	11081994	1498	sens	1468	178	AT5G52530	ATDNA2T9A(AT4TE50860)	3
epiRIL55_86	chr5:21318660..21318712	52	chr4	2639591	2640981	1390	sens	1360	156	AT5G52530	ATDNA2T9A(AT4TE12345)	18
epiRIL55_86	chr5:21318735..21320053	1318	chr1	26375141	26375959	818	sens	778	70	AT5G52530	ATREP10D(AT1TE86380);ATDNA2T9A(AT1TE86375)	7
epiRIL55_86	chr5:21318735..21320053	1318	chr4	11081537	11082070	533	sens	521	50	AT5G52530	ATDNA2T9A(AT4TE50860)	3
epiRIL55_86	chr5:21318736..21320053	1317	chr2	12738695	12739240	545	inverse	533	60	AT5G52530	ATDNA2T9A(AT2TE55690)	6
epiRIL55_87	chr5:23373982..23374373	391	chr1	12753862	12758435	4573	inverse	3039	64	AT5G57690	ATCOPIA93(AT1TE41580);ATCOPIA93(AT1TE41575)1	*
epiRIL55_88	chr5:23864824..23869728	4904	chr4	4358136	4360231	2095	sens	1996	198	AT5G59120	ATENSPM3(AT4TE18510);ATLANTYS1(AT4TE18500);ATENSPM3(AT4TE18505)	*
epiRIL55_89	chr5:24028627..24028773	146	chr2	4385871	4393462	7591	sens	2790	344	.	ATHILA3(AT2TE18410);ATENSPM3(AT2TE18415)	4
epiRIL55_89	chr5:24028643..24028773	130	chr1	11302767	11309127	6360	sens	2643	90	.	ATENSPM3(AT1TE36570)	0
epiRIL55_89	chr5:24028648..24028773	125	chr2	4900855	4909267	8412	inverse	3551	742	.	ATENSPM3(AT2TE20205)	351
epiRIL55_90	chr5:24196449..24197993	1544	chr1	12755359	12759037	3678	sens	3046	52	AT5G60090	ATCOPIA93(AT1TE41580)1	*
epiRIL55_91	chr5:25775322..25775612	290	chr3	13072505	13078287	5782	sens	3209	250	AT5G64460	VANDAL21(AT3TE53580)	0
epiRIL55_91	chr5:25775336..25775756	420	chr2	1265085	1271650	6565	inverse	2460	336	AT5G64460	VANDAL21(AT2TE05755)	0
epiRIL55_91	chr5:25775384..25775570	186	chr2	1505627	1513201	7574	sens	3664	780	AT5G64460	VANDAL21(AT2TE06955)	0
epiRIL55_91	chr5:25775442..25775570	128	chr3	11541535	11549125	7590	sens	3150	596	AT5G64460	VANDAL21(AT3TE48070)	0
epiRIL55_91	chr5:25775460..25775570	110	chr2	10001516	10009548	8032	inverse	3671	1502	AT5G64460	VANDAL21(AT2TE42810)	653
epiRIL55_91	chr5:25775460..25775570	110	chr5	13960862	13968467	7605	sens	3731	564	AT5G64460	VANDAL21(AT5TE49755)	0
1 For this COPIA93 event, we manually re-ran the scoring procedure on the two donors that appear everywhere else. Indeed, these insertions were covered by such a low number of reads that only one donor could be called by the program.
2 For these ATENSPM3 events, we manually re-ran the scoring procedure on all other potential ATENSPM3 donors that appear elsewhere. Indeed, these insertions were so close to each other that only extreme parameter sets detected them, which tended to produce an insufficient number of donors.
