# Supplementary material for: TE-Tracker: systematic identification of transposition events through whole-genome resequencing
Source: BMC Bioinformatics. 2014 Nov 19;15(1):377. doi: 10.1186/s12859-014-0377-z (PMC4279814; doi:10.1186/s12859-014-0377-z)
Supplement: Additional file 4: Table S4. — Insertions detected by TE-Tracker in epiRIL 60. [file 12859_2014_377_MOESM4_ESM.xlsx]

## Sheet: sup_table_4
Supplementary Table 4: Insertions in epiRIL 60
	Acceptor		Donor
ID	position	size	chromosome	start	stop	size	orientation	overlap	read count	acceptor annotation (TAIR10)	donor annotation (Quesneville natural transposons)	discriminating reads score
epiRIL60_1	chr1:6261344..6261460	116	chr2	1505601	1513010	7409	inverse	3522	876	AT1G18190	VANDAL21(AT2TE06955)	2
epiRIL60_1	chr1:6261367..6261460	93	chr2	10001481	10009628	8147	sens	3453	1734	AT1G18190	VANDAL21(AT2TE42810)	574
epiRIL60_2	chr1:12178270..12181765	3495	chr3	15283668	15286610	2942	inverse	2935	1002	AT1G33590;AT1G33600	ATENSPM3(AT3TE62120);ATENSPM3(AT3TE62130);HELITRON2(AT3TE62100)	*
epiRIL60_3	chr1:14308591..14311622	3031	chr5	14524137	14524768	631	sens	535	70	.	ARNOLDY2(AT5TE52230)	*
epiRIL60_4	chr1:19449230..19456172	6942	chr3	1855904	1856012	108	sens	106	442	AT1G52220;AT1G52230;AT1G52240	.	0
epiRIL60_4	chr1:19449230..19456172	6942	chr4	3655374	3655992	618	inverse	596	468	AT1G52220;AT1G52230;AT1G52240	.	0
epiRIL60_4	chr1:19449230..19456172	6942	chr5	12710437	12710658	221	sens	198	470	AT1G52220;AT1G52230;AT1G52240	ATENSPM5(AT5TE45000)	0
epiRIL60_5	chr1:25956040..25956309	269	chr2	4900837	4909258	8421	sens	4697	928	.	ATENSPM3(AT2TE20205)	*
epiRIL60_6	chr2:2676203..2684484	8281	chr1	14592405	14592674	269	sens	252	108	.	ATENSPM5(AT1TE48035)	*
epiRIL60_7	chr2:3956333..3964953	8620	chr3	13586906	13587786	880	inverse	784	94	.	.	*
epiRIL60_8	chr2:10321726..10321904	178	chr2	4385861	4393239	7378	sens	4367	970	AT2G24260	ATHILA3(AT2TE18410);ATENSPM3(AT2TE18415)	9
epiRIL60_8	chr2:10321820..10321904	84	chr2	4900801	4909201	8400	inverse	5037	1924	AT2G24260	ATENSPM3(AT2TE20205)	641
epiRIL60_8	chr2:10321820..10323255	1435	chr1	12945155	12946181	1026	inverse	831	308	AT2G24260	ATENSPM3(AT1TE42210)	0
epiRIL60_9	chr2:12660556..12660713	157	chr5	13960866	13967658	6792	sens	3578	766	.	VANDAL21(AT5TE49755)	0
epiRIL60_9	chr2:12660607..12660736	129	chr2	1505601	1513200	7599	sens	2713	1110	.	VANDAL21(AT2TE06955)	1
epiRIL60_9	chr2:12660614..12660803	189	chr2	1265602	1271646	6044	inverse	2513	658	.	VANDAL21(AT2TE05755)	0
epiRIL60_9	chr2:12660632..12660713	81	chr2	10001497	10009624	8127	inverse	3727	2246	.	VANDAL21(AT2TE42810)	666
epiRIL60_9	chr2:12660632..12660713	81	chr3	11541539	11549124	7585	sens	3752	918	.	VANDAL21(AT3TE48070)	0
epiRIL60_10	chr2:13660418..13663919	3501	chr3	15283667	15286611	2944	sens	2930	1096	AT2G32150;AT2G32160	ATENSPM3(AT3TE62120);ATENSPM3(AT3TE62130);HELITRON2(AT3TE62100)	*
epiRIL60_11	chr2:15677093..15677345	252	chr1	12753516	12760392	6876	sens	6846	1074	.	ATCOPIA93(AT1TE41580);ATCOPIA93(AT1TE41575)	0
epiRIL60_11	chr2:15677093..15677345	252	chr5	5629994	5635309	5315	sens	5263	1088	.	ATCOPIA93(AT5TE20395)	180
epiRIL60_12	chr2:17095781..17097372	1591	chr1	12944728	12946120	1392	sens	1350	266	AT2G40960	ATENSPM3(AT1TE42210)	0
epiRIL60_12	chr2:17097260..17097372	112	chr2	4900803	4909259	8456	sens	4924	1136	AT2G40960	ATENSPM3(AT2TE20205)	372
epiRIL60_13	chr2:19390375..19394443	4068	chr3	15283666	15286591	2925	inverse	2869	562	AT2G47240	ATENSPM3(AT3TE62120);ATENSPM3(AT3TE62130);HELITRON2(AT3TE62100)	*
epiRIL60_14	chr3:3464127..3467214	3087	chr4	4358131	4360296	2165	inverse	2154	938	AT3G11050;AT3G11060	ATENSPM3(AT4TE18510);ATLANTYS1(AT4TE18500);ATENSPM3(AT4TE18505)	*
epiRIL60_15	chr3:8761967..8764866	2899	chr3	13371219	13373958	2739	inverse	2470	310	AT3G24220	ATCOPIA78(AT3TE54550)	0
epiRIL60_15	chr3:8764108..8764606	498	chr1	3360539	3361313	774	sens	750	188	.	ATCOPIA78(AT1TE10930);ATCOPIA78(AT1TE10935)	0
epiRIL60_15	chr3:8764387..8764584	197	chr1	18013168	18018238	5070	inverse	5044	1054	.	ATCOPIA78(AT1TE59755)	1
epiRIL60_15	chr3:8764387..8764584	197	chr1	3780762	3785613	4851	inverse	4816	1246	.	ATCOPIA78(AT1TE12295)	0
epiRIL60_15	chr3:8764387..8764606	219	chr3	22059532	22064309	4777	inverse	4706	1260	.	ATCOPIA78(AT3TE89830)	29
epiRIL60_15	chr3:8764481..8764584	103	chr1	7714736	7722460	7724	inverse	7588	956	.	ATCOPIA78(AT1TE24850)	0
epiRIL60_15	chr3:8764557..8764584	27	chr1	21524994	21529603	4609	sens	4501	1498	.	ATCOPIA78(AT1TE71045)	0
epiRIL60_15	chr3:8764557..8764584	27	chr3	22695570	22700517	4947	sens	4744	1592	.	ATCOPIA78(AT3TE92525)	0
epiRIL60_15	chr3:8764557..8764584	27	chr5	4208082	4213088	5006	sens	4967	1624	.	ATCOPIA78(AT5TE15240)	110
epiRIL60_15	chr3:8764557..8764725	168	chr4	9320305	9320550	245	inverse	241	60	.	ATCOPIA78(AT4TE42010)	0
epiRIL60_16	chr3:13399005..13407467	8462	chr5	971393	971583	190	sens	179	304	.	.	0
epiRIL60_16	chr3:13399042..13407467	8425	chr4	3655372	3655993	621	sens	585	378	.	.	2
epiRIL60_16	chr3:13399042..13407467	8425	chr5	12710434	12710660	226	inverse	222	378	.	ATENSPM5(AT5TE45000);ATHILA3(AT5TE45005)	0
epiRIL60_16	chr3:13403058..13407467	4409	chr1	7024972	7025322	350	inverse	290	330	.	ATENSPM6(AT1TE22710)	0
epiRIL60_17	chr3:15773104..15778796	5692	chr4	4358130	4360295	2165	sens	2109	954	AT3G43960;AT3G43980;AT3G43970	ATENSPM3(AT4TE18510);ATLANTYS1(AT4TE18500);ATENSPM3(AT4TE18505)	*
epiRIL60_18	chr3:16946117..16951602	5485	chr4	4358128	4360296	2168	sens	2137	498	AT3G46130;AT3G46140;AT3G46150;AT3G46160	ATENSPM3(AT4TE18510);ATLANTYS1(AT4TE18500);ATENSPM3(AT4TE18505)	*
epiRIL60_19	chr3:18274281..18277593	3312	chr3	15283667	15286610	2943	inverse	2933	1012	AT3G49290;AT3G49300	ATENSPM3(AT3TE62120);ATENSPM3(AT3TE62130);HELITRON2(AT3TE62100)	*
epiRIL60_20	chr3:22615358..22615562	204	chr3	22695570	22700517	4947	inverse	4911	2008	AT3G61113	ATCOPIA78(AT3TE92525)	*
epiRIL60_21	chr4:1151189..1152101	912	chr3	13075454	13076263	809	sens	734	130	AT4G02620;AT4G02630	VANDAL21(AT3TE53580)	0
epiRIL60_21	chr4:1151429..1152101	672	chr2	1266226	1271573	5347	inverse	1624	564	AT4G02630	VANDAL21(AT2TE05755)	0
epiRIL60_21	chr4:1151507..1151621	114	chr2	1505628	1513198	7570	sens	3317	1130	AT4G02630	VANDAL21(AT2TE06955)	0
epiRIL60_21	chr4:1151507..1151621	114	chr3	11541536	11549122	7586	sens	3273	868	AT4G02630	VANDAL21(AT3TE48070)	0
epiRIL60_21	chr4:1151507..1151621	114	chr5	13960863	13968149	7286	sens	2999	770	AT4G02630	VANDAL21(AT5TE49755)	0
epiRIL60_21	chr4:1151516..1151621	105	chr2	10001482	10009649	8167	inverse	3312	2116	AT4G02630	VANDAL21(AT2TE42810)	636
epiRIL60_22	chr4:5859205..5859488	283	chr2	10001510	10006094	4584	inverse	1807	486	AT4G09200	VANDAL21(AT2TE42810)	*
epiRIL60_23	chr4:5876408..5876685	277	chr2	10001505	10009634	8129	inverse	2917	1076	AT4G09250	VANDAL21(AT2TE42810)	*
epiRIL60_24	chr4:9320049..9322399	2350	chr1	3360538	3361317	779	inverse	755	230	AT4G16550	ATCOPIA78(AT1TE10930);ATCOPIA78(AT1TE10935)	0
epiRIL60_24	chr4:9320088..9320618	530	chr5	4208081	4213015	4934	inverse	4884	1644	AT4G16550	ATCOPIA78(AT5TE15240)	0
epiRIL60_24	chr4:9320133..9320618	485	chr3	13369244	13373872	4628	sens	4555	1016	AT4G16550	ATCOPIA78(AT3TE54550)	1
epiRIL60_24	chr4:9320164..9320669	505	chr1	7714745	7722365	7620	sens	4237	1404	AT4G16550	ATCOPIA78(AT1TE24850)	1
epiRIL60_24	chr4:9320309..9320618	309	chr1	21524995	21529536	4541	inverse	4469	1642	AT4G16550	ATCOPIA78(AT1TE71045)	16
epiRIL60_24	chr4:9320385..9320618	233	chr1	18013201	18018118	4917	sens	2087	862	AT4G16550	ATCOPIA78(AT1TE59755)	0
epiRIL60_24	chr4:9320385..9320618	233	chr1	3780804	3785355	4551	sens	408	752	AT4G16550	ATCOPIA78(AT1TE12295)	0
epiRIL60_24	chr4:9320385..9320618	233	chr3	22059574	22063868	4294	sens	4109	1060	AT4G16550	ATCOPIA78(AT3TE89830)	0
epiRIL60_24	chr4:9320385..9320618	233	chr3	22695569	22700128	4559	inverse	4308	1652	AT4G16550	ATCOPIA78(AT3TE92525)	0
epiRIL60_25	chr4:9650036..9650129	93	chr3	10181981	10182388	407	inverse	379	156	AT4G17190	.	0
epiRIL60_25	chr4:9650038..9650112	74	chr1	12753511	12760293	6782	sens	6373	2508	AT4G17190	ATCOPIA93(AT1TE41580);ATCOPIA93(AT1TE41575)	2
epiRIL60_25	chr4:9650038..9650112	74	chr5	5629979	5635286	5307	sens	5291	2544	AT4G17190	ATCOPIA93(AT5TE20395)	412
epiRIL60_26	chr4:10898129..10907323	9194	chr3	14958428	14958946	518	inverse	507	76	AT4G20170;AT4G20190	META1(AT3TE61000)	0
epiRIL60_26	chr4:10898166..10906937	8771	chr1	4407443	4408639	1196	inverse	1112	128	AT4G20170;AT4G20190	META1(AT1TE14315)	0
epiRIL60_26	chr4:10898166..10907323	9157	chr1	6541575	6542093	518	sens	507	82	AT4G20170;AT4G20190	META1(AT1TE21210)	0
epiRIL60_26	chr4:10898166..10907323	9157	chr2	1397567	1398086	519	sens	508	84	AT4G20170;AT4G20190	META1(AT2TE06405)	0
epiRIL60_26	chr4:10898166..10907323	9157	chr3	15816351	15816819	468	sens	451	60	AT4G20170;AT4G20190	META1(AT3TE63950)	0
epiRIL60_26	chr4:10898166..10907323	9157	chr3	16040469	16040987	518	inverse	507	88	AT4G20170;AT4G20190	META1(AT3TE64915)	0
epiRIL60_26	chr4:10898166..10907323	9157	chr3	17364505	17365002	497	inverse	489	82	AT4G20170;AT4G20190	META1(AT3TE70410)	0
epiRIL60_26	chr4:10898166..10907323	9157	chr3	18737435	18737953	518	sens	507	68	AT4G20170;AT4G20190	META1(AT3TE76010)	0
epiRIL60_26	chr4:10898166..10907690	9524	chr2	912403	912901	498	sens	487	66	AT4G20170;AT4G20190	META1(AT2TE04085)	0
epiRIL60_26	chr4:10898166..10907690	9524	chr5	10402169	10402687	518	inverse	507	84	AT4G20170;AT4G20190	META1(AT5TE37975)	0
epiRIL60_26	chr4:10898166..10907690	9524	chr5	14412516	14412994	478	sens	463	62	AT4G20170;AT4G20190	META1(AT5TE51845)	0
epiRIL60_26	chr4:10898166..10907690	9524	chr5	14471816	14472294	478	sens	463	62	AT4G20170;AT4G20190	META1(AT5TE52075)	0
epiRIL60_26	chr4:10898166..10907690	9524	chr5	9383141	9383660	519	inverse	508	86	AT4G20170;AT4G20190	META1(AT5TE34040)	0
epiRIL60_26	chr4:10898166..10907818	9652	chr1	6707449	6707893	444	sens	423	64	AT4G20170;AT4G20190	META1(AT1TE21710)	0
epiRIL60_27	chr5:16740222..16745361	5139	chr4	4358148	4360294	2146	sens	1984	402	AT5G41820;AT5G41830	ATENSPM3(AT4TE18510);ATLANTYS1(AT4TE18500);ATENSPM3(AT4TE18505)	*
epiRIL60_28	chr5:17050129..17053285	3156	chr4	4358190	4360292	2102	sens	2077	380	.	ATENSPM3(AT4TE18510);ATLANTYS1(AT4TE18500);ATENSPM3(AT4TE18505)	*
epiRIL60_29	chr5:21318051..21318874	823	chr1	7960489	7961242	753	inverse	739	166	AT5G52530	ATDNA2T9B(AT1TE25615)	4
epiRIL60_29	chr5:21318051..21318874	823	chr2	11983184	11983905	721	inverse	718	126	AT5G52530	ATDNA2T9B(AT2TE52165)	0
epiRIL60_29	chr5:21318051..21318874	823	chr3	18631299	18631992	693	inverse	692	170	AT5G52530	ATDNA2T9A(AT3TE75575)	0
epiRIL60_29	chr5:21318051..21318874	823	chr4	10538842	10539536	694	inverse	693	170	AT5G52530	ATDNA2T9A(AT4TE48190)	0
epiRIL60_29	chr5:21318051..21318874	823	chr4	5471630	5472399	769	inverse	768	144	AT5G52530	VANDALNX2(AT4TE22920)	4
epiRIL60_29	chr5:21318051..21318929	878	chr1	19728520	19729289	769	sens	768	158	AT5G52530	ATDNA2T9B(AT1TE65210);HELITRON2(AT1TE65205)	0
epiRIL60_29	chr5:21318310..21318874	564	chr2	12738712	12740167	1455	inverse	1267	172	AT5G52530	ATDNA2T9A(AT2TE55690)	3
epiRIL60_29	chr5:21318840..21318874	34	chr4	2639585	2640990	1405	sens	1405	218	AT5G52530	ATDNA2T9A(AT4TE12345)	16
epiRIL60_29	chr5:21318845..21318874	29	chr4	11080490	11081983	1493	sens	1469	224	AT5G52530	ATDNA2T9A(AT4TE50860)	1
