# Supplementary material for: TE-Tracker: systematic identification of transposition events through whole-genome resequencing
Source: BMC Bioinformatics. 2014 Nov 19;15(1):377. doi: 10.1186/s12859-014-0377-z (PMC4279814; doi:10.1186/s12859-014-0377-z)
Supplement: Additional file 5: Table S5. — Insertions detected by TE-Tracker in epiRIL 439. [file 12859_2014_377_MOESM5_ESM.xlsx]

## Sheet: sup_table_5
Supplementary Table 5: Insertions in epiRIL 439
	Acceptor		Donor
ID	position	size	chromosome	start	stop	size	orientation	overlap	read count	acceptor annotation (TAIR10)	donor annotation (Quesneville natural transposons)	discriminating reads score
epiRIL439_1	chr1:6621510..6622359	849	chr1	3780767	3785258	4478	inverse	4491	1706	AT1G19180	ATCOPIA78(AT1TE12295)	0
epiRIL439_1	chr1:6621629..6622359	730	chr1	7717524	7722256	4432	inverse	4732	620	AT1G19180	ATCOPIA78(AT1TE24850)	0
epiRIL439_1	chr1:6622143..6622359	216	chr5	4208084	4213083	4978	sens	4999	1812	AT1G19180	ATCOPIA78(AT5TE15240)	0
epiRIL439_1	chr1:6622211..6622359	148	chr1	21524996	21529545	4390	sens	4549	1776	AT1G19180	ATCOPIA78(AT1TE71045)	0
epiRIL439_1	chr1:6622211..6622359	148	chr3	22059537	22064329	4754	inverse	4792	1508	AT1G19180	ATCOPIA78(AT3TE89830)	0
epiRIL439_1	chr1:6622219..6622359	140	chr3	22695567	22700520	4932	sens	4953	1868	AT1G19180	ATCOPIA78(AT3TE92525)	0
epiRIL439_1	chr1:6622219..6622410	191	chr1	18013167	18018387	5145	inverse	5220	1718	AT1G19180	ATCOPIA78(AT1TE59755)	134
epiRIL439_1	chr1:6622219..6622513	294	chr3	13369246	13373955	4691	inverse	4709	778	AT1G19180	ATCOPIA78(AT3TE54550)	0
epiRIL439_2	chr1:11207269..11216121	8852	chr3	10181982	10182380	382	sens	398	58	AT1G31319;AT1G31320;AT1G31330	.	1
epiRIL439_2	chr1:11211710..11211794	84	chr1	12753522	12760389	6831	inverse	6867	1036	.	ATCOPIA93(AT1TE41580);ATCOPIA93(AT1TE41575)	0
epiRIL439_2	chr1:11211722..11211794	72	chr5	5629978	5635310	5307	inverse	5332	1020	.	ATCOPIA93(AT5TE20395)	172
epiRIL439_3	chr1:19450482..19455687	5205	chr3	1855904	1856012	107	sens	108	724	AT1G52220;AT1G52230	.	0
epiRIL439_3	chr1:19450482..19455687	5205	chr4	3655376	3655991	613	inverse	615	824	AT1G52220;AT1G52230	.	1
epiRIL439_3	chr1:19450482..19455687	5205	chr5	12710433	12710660	222	sens	227	814	AT1G52220;AT1G52230	ATENSPM5(AT5TE45000);ATHILA3(AT5TE45005)	1
epiRIL439_3	chr1:19450482..19455687	5205	chr5	18311648	18311777	124	inverse	129	418	AT1G52220;AT1G52230	ATCOPIA68(AT5TE65910)	4
epiRIL439_3	chr1:19450482..19455687	5205	chr5	971392	971584	187	inverse	192	636	AT1G52220;AT1G52230	.	0
epiRIL439_4	chr1:24091108..24091194	86	chr2	4385853	4393465	2078	inverse	7612	956	.	ATHILA3(AT2TE18410);ATENSPM3(AT2TE18415)	17
epiRIL439_4	chr1:24091117..24091194	77	chr2	4900803	4909285	2209	sens	8482	1896	.	ATENSPM3(AT2TE20205);ATENSPM7(AT2TE20210)	621
epiRIL439_5	chr1:24334468..24334564	96	chr2	4385854	4393659	2025	sens	7805	974	.	ATHILA3(AT2TE18410);ATENSPM3(AT2TE18415)	14
epiRIL439_5	chr1:24334475..24334558	83	chr2	4900805	4909284	2147	inverse	8479	1970	.	ATENSPM3(AT2TE20205);ATENSPM7(AT2TE20210)	637
epiRIL439_6	chr1:28631078..28631250	172	chr2	10001501	10009630	4812	inverse	8129	1778	AT1G76320	VANDAL21(AT2TE42810)	577
epiRIL439_6	chr1:28631154..28631280	126	chr2	1505616	1510807	2808	sens	5191	634	AT1G76320	VANDAL21(AT2TE06955)	0
epiRIL439_7	chr2:22685..23066	381	chr1	15081963	15082400	418	inverse	437	84	.	.	*
epiRIL439_8	chr2:79850..80054	204	chr2	10001483	10009651	2649	inverse	8168	1786	AT2G01090	VANDAL21(AT2TE42810)	578
epiRIL439_8	chr2:79892..80054	162	chr2	1505597	1513159	2555	sens	7562	898	AT2G01090	VANDAL21(AT2TE06955)	0
epiRIL439_9	chr2:2676251..2684592	8341	chr1	14592402	14592667	240	sens	265	98	.	ATENSPM5(AT1TE48035)	*
epiRIL439_10	chr2:3956348..3964907	8559	chr3	13588796	13592574	3541	sens	3778	510	.	.	*
epiRIL439_11	chr2:10506730..10513564	6834	chr3	14083717	14083984	248	inverse	267	46	AT2G24693;AT2G24696;AT2G24700	.	0
epiRIL439_11	chr2:10508113..10512570	4457	chr4	4358130	4360294	2115	inverse	2164	854	AT2G24696	ATENSPM3(AT4TE18510);ATLANTYS1(AT4TE18500);ATENSPM3(AT4TE18505)	399
epiRIL439_12	chr2:11505151..11505860	709	chr1	12942845	12947004	198	sens	4159	584	.	ATENSPM3(AT1TE42210)	58
epiRIL439_12	chr2:11505759..11505852	93	chr2	4385864	4393387	2014	inverse	7523	992	.	ATHILA3(AT2TE18410);ATENSPM3(AT2TE18415)	13
epiRIL439_12	chr2:11505759..11505852	93	chr2	4900801	4909274	2237	sens	8473	1960	.	ATENSPM3(AT2TE20205)	656
epiRIL439_13	chr3:8760306..8764533	4227	chr4	9320299	9320549	220	inverse	250	80	AT3G24220	ATCOPIA78(AT4TE42010)	0
epiRIL439_13	chr3:8762528..8764535	2007	chr3	13371219	13373932	2201	inverse	2713	382	AT3G24220	ATCOPIA78(AT3TE54550)	0
epiRIL439_13	chr3:8764207..8764533	326	chr1	18013165	18018309	5054	inverse	5144	1208	.	ATCOPIA78(AT1TE59755)	1
epiRIL439_13	chr3:8764264..8764535	271	chr1	7717814	7722471	4368	inverse	4657	1000	.	ATCOPIA78(AT1TE24850)	0
epiRIL439_13	chr3:8764283..8764533	250	chr1	7714733	7722202	7455	inverse	7469	1114	.	ATCOPIA78(AT1TE24850)	0
epiRIL439_13	chr3:8764283..8764598	315	chr1	3360541	3361202	659	sens	661	172	.	ATCOPIA78(AT1TE10930);ATCOPIA78(AT1TE10935)	0
epiRIL439_13	chr3:8764355..8764535	180	chr5	4208084	4213082	4916	sens	4998	1756	.	ATCOPIA78(AT5TE15240)	83
epiRIL439_13	chr3:8764409..8764434	25	chr1	3780764	3785495	4719	inverse	4731	1414	.	ATCOPIA78(AT1TE12295)	0
epiRIL439_13	chr3:8764431..8764434	3	chr1	21524991	21529604	4606	sens	4613	1612	.	ATCOPIA78(AT1TE71045)	0
epiRIL439_13	chr3:8764431..8764434	3	chr3	22059538	22064329	4788	inverse	4791	1388	.	ATCOPIA78(AT3TE89830)	36
epiRIL439_13	chr3:8764431..8764434	3	chr3	22695567	22700519	4931	sens	4952	1730	.	ATCOPIA78(AT3TE92525)	0
epiRIL439_14	chr3:13399161..13406892	7731	chr1	7024972	7025326	351	inverse	354	492	.	ATENSPM6(AT1TE22710)	0
epiRIL439_14	chr3:13399161..13406892	7731	chr4	3655372	3655988	610	sens	616	550	.	.	1
epiRIL439_14	chr3:13399161..13406892	7731	chr5	12710437	12710662	221	inverse	225	554	.	ATENSPM5(AT5TE45000);ATHILA3(AT5TE45005)	0
epiRIL439_14	chr3:13399161..13406892	7731	chr5	18311647	18311775	125	sens	128	314	.	ATCOPIA68(AT5TE65910)	0
epiRIL439_14	chr3:13399161..13407071	7910	chr5	971392	971582	186	sens	190	436	.	.	0
epiRIL439_14	chr3:13403059..13407140	4081	chr1	15214383	15214509	124	inverse	126	242	.	ATENSPM5(AT1TE49955)	2
epiRIL439_15	chr3:21970792..21970868	76	chr1	12753508	12760283	5762	sens	6775	1242	AT3G59440	ATCOPIA93(AT1TE41580);ATCOPIA93(AT1TE41570);ATCOPIA93(AT1TE41575)	0
epiRIL439_15	chr3:21970792..21970868	76	chr5	5629978	5635281	5250	sens	5303	1258	AT3G59440	ATCOPIA93(AT5TE20395)	185
epiRIL439_16	chr3:22615329..22615551	222	chr3	22695569	22700475	4815	inverse	4906	1868	AT3G61113	ATCOPIA78(AT3TE92525)	*
epiRIL439_17	chr4:9320313..9320913	600	chr1	7717840	7722102	674	sens	4262	648	AT4G16550	ATCOPIA78(AT1TE24850)	0
epiRIL439_17	chr4:9320395..9320651	256	chr1	18013204	18018260	4940	sens	5056	1564	AT4G16550	ATCOPIA78(AT1TE59755)	0
epiRIL439_17	chr4:9320395..9320651	256	chr1	3780807	3785669	4538	sens	4862	1658	AT4G16550	ATCOPIA78(AT1TE12295)	0
epiRIL439_17	chr4:9320395..9320651	256	chr1	7714748	7722341	7348	sens	7593	1458	AT4G16550	ATCOPIA78(AT1TE24850)	0
epiRIL439_17	chr4:9320395..9320651	256	chr3	13369244	13373893	4542	sens	4649	1136	AT4G16550	ATCOPIA78(AT3TE54550)	0
epiRIL439_17	chr4:9320395..9320651	256	chr3	22059577	22064316	4623	sens	4739	1520	AT4G16550	ATCOPIA78(AT3TE89830)	1
epiRIL439_17	chr4:9320395..9320651	256	chr3	22695565	22700050	4153	inverse	4485	1616	AT4G16550	ATCOPIA78(AT3TE92525)	0
epiRIL439_17	chr4:9320395..9320651	256	chr5	4208082	4212992	4864	inverse	4910	1610	AT4G16550	ATCOPIA78(AT5TE15240)	0
epiRIL439_17	chr4:9320395..9320663	268	chr1	21524997	21529547	4535	inverse	4550	1622	AT4G16550	ATCOPIA78(AT1TE71045)	14
epiRIL439_17	chr4:9320395..9322180	1785	chr1	3360539	3361311	754	inverse	772	228	AT4G16550	ATCOPIA78(AT1TE10930);ATCOPIA78(AT1TE10935)	0
epiRIL439_18	chr4:10739462..10739998	536	chr1	3360538	3361315	745	sens	777	268	AT4G19740	ATCOPIA78(AT1TE10930);ATCOPIA78(AT1TE10935)	0
epiRIL439_18	chr4:10739611..10740238	627	chr1	7717826	7722130	4297	inverse	4304	1284	AT4G19740	ATCOPIA78(AT1TE24850)	0
epiRIL439_18	chr4:10739688..10739875	187	chr1	21524993	21529526	4517	sens	4533	1664	AT4G19740	ATCOPIA78(AT1TE71045)	0
epiRIL439_18	chr4:10739764..10739875	111	chr1	18013169	18017742	4565	inverse	4573	1516	AT4G19740	ATCOPIA78(AT1TE59755)	0
epiRIL439_18	chr4:10739764..10739875	111	chr1	3780772	3785502	4569	inverse	4730	1708	AT4G19740	ATCOPIA78(AT1TE12295)	1
epiRIL439_18	chr4:10739764..10739875	111	chr3	22059542	22063886	4332	inverse	4344	1722	AT4G19740	ATCOPIA78(AT3TE89830)	40
epiRIL439_18	chr4:10739764..10739875	111	chr3	22695564	22700474	4569	sens	4910	1756	AT4G19740	ATCOPIA78(AT3TE92520);ATCOPIA78(AT3TE92525)	26
epiRIL439_18	chr4:10739764..10739916	152	chr1	7714739	7722144	7378	inverse	7405	1472	AT4G19740	ATCOPIA78(AT1TE24850)	0
epiRIL439_18	chr4:10739764..10739916	152	chr3	13369263	13373850	4478	inverse	4587	1008	AT4G19740	ATCOPIA78(AT3TE54550)	0
epiRIL439_18	chr4:10739764..10739916	152	chr5	4208083	4213080	4950	sens	4997	1582	AT4G19740	ATCOPIA78(AT5TE15240)	0
epiRIL439_19	chr4:10898431..10907479	9048	chr5	14412500	14412990	480	sens	490	92	AT4G20170;AT4G20190	META1(AT5TE51845)	0
epiRIL439_19	chr4:10898431..10907580	9149	chr5	14471800	14472290	480	sens	490	92	AT4G20170;AT4G20190	META1(AT5TE52075)	0
epiRIL439_19	chr4:10898555..10907479	8924	chr1	6707358	6707896	512	sens	538	68	AT4G20170;AT4G20190	META1(AT1TE21710)	0
epiRIL439_19	chr4:10898555..10907479	8924	chr5	9383138	9383676	515	inverse	538	104	AT4G20170;AT4G20190	META1(AT5TE34040)	0
epiRIL439_19	chr4:10898555..10907580	9025	chr5	10402166	10402703	485	inverse	537	100	AT4G20170;AT4G20190	META1(AT5TE37975)	0
epiRIL439_19	chr4:10900819..10907580	6761	chr3	16040466	16041003	438	inverse	537	112	AT4G20190	META1(AT3TE64915)	0
epiRIL439_19	chr4:10900819..10907580	6761	chr3	17364502	17364999	406	inverse	497	80	AT4G20190	META1(AT3TE70410)	0
epiRIL439_19	chr4:10900895..10904094	3199	chr1	4407440	4408624	1164	inverse	1184	156	.	META1(AT1TE14315)	0
epiRIL439_19	chr4:10900895..10904094	3199	chr1	6540914	6542096	1162	sens	1182	150	.	META1(AT1TE21210)	0
epiRIL439_19	chr4:10900895..10907479	6584	chr2	1397556	1398089	500	sens	533	102	AT4G20190	META1(AT2TE06405)	0
epiRIL439_19	chr4:10900895..10907479	6584	chr3	14958425	14958962	514	inverse	537	92	AT4G20190	META1(AT3TE61000)	0
epiRIL439_19	chr4:10900895..10907479	6584	chr3	15816335	15816825	480	sens	490	100	AT4G20190	META1(AT3TE63950)	0
epiRIL439_19	chr4:10900895..10907580	6685	chr2	912387	912904	494	sens	517	90	AT4G20190	META1(AT2TE04085)	0
epiRIL439_19	chr4:10900895..10907580	6685	chr3	18737432	18737956	499	sens	524	74	AT4G20190	META1(AT3TE76010)	0
epiRIL439_20	chr5:969696..971395	1699	chr4	4358131	4360292	2137	sens	2161	584	AT5G03705;AT5G03710	ATENSPM3(AT4TE18510);ATLANTYS1(AT4TE18500);ATENSPM3(AT4TE18505)	*
epiRIL439_21	chr5:6591834..6592026	192	chr1	12753507	12758416	4826	sens	4909	810	.	ATCOPIA93(AT1TE41580);ATCOPIA93(AT1TE41570);ATCOPIA93(AT1TE41575)	0
epiRIL439_21	chr5:6591834..6592026	192	chr5	5629983	5634958	4911	sens	4975	856	.	ATCOPIA93(AT5TE20395)	127
epiRIL439_22	chr5:7815368..7815495	127	chr2	4385859	4393661	2061	sens	7802	968	AT5G23212	ATHILA3(AT2TE18410);ATENSPM3(AT2TE18415)	2
epiRIL439_22	chr5:7815404..7815488	84	chr2	4900819	4909279	2463	inverse	8460	1874	AT5G23212	ATENSPM3(AT2TE20205)	681
epiRIL439_23	chr5:21318238..21318829	591	chr2	11983205	11983903	682	inverse	698	118	AT5G52530	ATDNA2T9B(AT2TE52165)	0
epiRIL439_23	chr5:21318351..21318829	478	chr1	19728523	19729268	729	sens	745	146	AT5G52530	ATDNA2T9B(AT1TE65210);HELITRON2(AT1TE65205)	1
epiRIL439_23	chr5:21318351..21318829	478	chr1	7960510	7961256	730	inverse	746	162	AT5G52530	ATDNA2T9B(AT1TE25615)	2
epiRIL439_23	chr5:21318351..21318829	478	chr2	12739544	12740243	683	inverse	699	132	AT5G52530	ATDNA2T9A(AT2TE55690)	0
epiRIL439_23	chr5:21318351..21318829	478	chr4	10538863	10539609	730	inverse	746	160	AT5G52530	ATDNA2T9A(AT4TE48190)	0
epiRIL439_23	chr5:21318351..21318969	618	chr4	5471651	5472395	658	inverse	744	126	AT5G52530	VANDALNX2(AT4TE22920)	1
epiRIL439_23	chr5:21318681..21318829	148	chr3	18630715	18632069	1210	inverse	1354	190	AT5G52530	ATDNA2T9A(AT3TE75575)	1
epiRIL439_23	chr5:21318819..21318829	10	chr4	2639584	2640989	1385	sens	1405	226	AT5G52530	ATDNA2T9A(AT4TE12345)	13
epiRIL439_23	chr5:21318822..21318829	7	chr4	11080493	11081989	1443	sens	1496	232	AT5G52530	ATDNA2T9A(AT4TE50860)	5
epiRIL439_24	chr5:21318898..21319536	638	chr1	26375193	26375954	699	sens	761	92	AT5G52530	ATDNA2T9A(AT1TE86375)	3
epiRIL439_24	chr5:21318898..21319536	638	chr2	12738700	12739330	577	inverse	630	88	AT5G52530	ATDNA2T9A(AT2TE55690)	5
