# Supplementary material for: TE-Tracker: systematic identification of transposition events through whole-genome resequencing
Source: BMC Bioinformatics. 2014 Nov 19;15(1):377. doi: 10.1186/s12859-014-0377-z (PMC4279814; doi:10.1186/s12859-014-0377-z)
Supplement: Additional file 6: Table S6. — Insertions detected by TE-Tracker in epiRIL 454. [file 12859_2014_377_MOESM6_ESM.xlsx]

## Sheet: sup_table_6
Supplementary Table 6: Insertions in epiRIL 454
	Acceptor		Donor
ID	position	size	chromosome	start	stop	size	orientation	overlap	read count	acceptor annotation (TAIR10)	donor annotation (Quesneville natural transposons)	discriminating reads score
epiRIL454_1	chr1:3039..3249	210	chr1	12753520	12760374	6854	sens	6841	898	.	ATCOPIA93(AT1TE41580);ATCOPIA93(AT1TE41575)	0
epiRIL454_1	chr1:3115..3249	134	chr5	5629979	5635291	5312	sens	5273	794	.	ATCOPIA93(AT5TE20395)	137
epiRIL454_2	chr1:8775539..8776909	1370	chr5	14175236	14176776	1540	sens	1450	48	AT1G24822;AT1G24880	VANDAL5(AT5TE50620);VANDAL5A(AT5TE50615);VANDAL5(AT5TE50605);VANDAL5(AT5TE50610)	*
epiRIL454_3	chr1:11191545..11191795	250	chr1	12753512	12760369	6857	inverse	6825	530	AT1G31290	ATCOPIA93(AT1TE41580);ATCOPIA93(AT1TE41575)	0
epiRIL454_3	chr1:11191545..11191795	250	chr5	5629978	5635286	5308	inverse	5217	520	AT1G31290	ATCOPIA93(AT5TE20395)	109
epiRIL454_4	chr1:19449535..19456944	7409	chr3	1855904	1856012	108	sens	106	358	AT1G52220;AT1G52230;AT1G52240	.	0
epiRIL454_4	chr1:19449535..19456944	7409	chr4	3655376	3655993	617	inverse	609	406	AT1G52220;AT1G52230;AT1G52240	.	0
epiRIL454_4	chr1:19449535..19456944	7409	chr5	12710435	12710660	225	sens	222	402	AT1G52220;AT1G52230;AT1G52240	ATENSPM5(AT5TE45000);ATHILA3(AT5TE45005)	0
epiRIL454_4	chr1:19449535..19456944	7409	chr5	18311649	18311775	126	inverse	122	206	AT1G52220;AT1G52230;AT1G52240	ATCOPIA68(AT5TE65910)	7
epiRIL454_4	chr1:19449535..19456944	7409	chr5	971392	971583	191	inverse	187	324	AT1G52220;AT1G52230;AT1G52240	.	0
epiRIL454_5	chr1:25653718..25654122	404	chr1	12753506	12759792	6286	inverse	6166	996	AT1G68420	ATCOPIA93(AT1TE41580);ATCOPIA93(AT1TE41570);ATCOPIA93(AT1TE41575)	0
epiRIL454_5	chr1:25653718..25654122	404	chr5	5629983	5635303	5320	inverse	5300	1088	AT1G68420	ATCOPIA93(AT5TE20395)	205
epiRIL454_6	chr1:29616178..29616578	400	chr1	12753608	12759721	6113	inverse	6043	398	AT1G78760	ATCOPIA93(AT1TE41580);ATCOPIA93(AT1TE41575)	0
epiRIL454_6	chr1:29616254..29616578	324	chr5	5630010	5635273	5263	inverse	5173	440	AT1G78760	ATCOPIA93(AT5TE20395)	77
epiRIL454_7	chr2:16710..17258	548	chr4	3950841	3955773	4932	sens	3501	270	.	.	44
epiRIL454_8	chr2:23027..23564	537	chr3	13586996	13592503	5507	inverse	3186	266	.	.	0
epiRIL454_8	chr2:23342..24326	984	chr4	3950656	3955792	5136	sens	4857	338	.	.	48
epiRIL454_9	chr2:48247..48628	381	chr4	3950841	3955792	4951	sens	3393	308	.	.	*
epiRIL454_10	chr2:60978..61202	224	chr4	3952186	3953815	1629	sens	1550	58	.	.	*
epiRIL454_11	chr2:2563525..2563683	158	chr3	13588789	13592518	3729	inverse	3158	144	.	.	0
epiRIL454_11	chr2:2563525..2564031	506	chr4	3950841	3955723	4882	sens	1707	226	.	.	13
epiRIL454_12	chr2:3226598..3227144	546	chr4	3950990	3955516	4526	sens	3153	160	.	.	12
epiRIL454_12	chr2:3226598..3227212	614	chr3	13589304	13592518	3214	inverse	3175	130	.	.	0
epiRIL454_13	chr2:3956350..3964908	8558	chr3	13588803	13592548	3745	sens	3006	238	.	.	21
epiRIL454_14	chr2:4237782..4238103	321	chr3	13589296	13592498	3202	sens	3169	244	.	.	0
epiRIL454_14	chr2:4237901..4238041	140	chr4	3950606	3955540	4934	inverse	4583	410	.	.	14
epiRIL454_15	chr2:4240495..4240855	360	chr3	13590444	13592502	2058	sens	2034	94	.	.	*
epiRIL454_16	chr2:4243087..4243606	519	chr4	3950841	3955647	4806	inverse	4099	280	.	.	*
epiRIL454_17	chr2:11496506..11496664	158	chr1	12753512	12760305	6793	sens	5035	522	AT2G26940	ATCOPIA93(AT1TE41580);ATCOPIA93(AT1TE41575)	0
epiRIL454_17	chr2:11496506..11496664	158	chr5	5629976	5635276	5300	sens	5273	566	AT2G26940	ATCOPIA93(AT5TE20395)	94
epiRIL454_18	chr3:807190..807542	352	chr1	12753574	12760366	6792	inverse	6338	436	AT3G03380	ATCOPIA93(AT1TE41580);ATCOPIA93(AT1TE41575)	0
epiRIL454_18	chr3:807190..807542	352	chr5	5629989	5635283	5294	inverse	5103	424	AT3G03380	ATCOPIA93(AT5TE20395)	75
epiRIL454_19	chr3:1737581..1737875	294	chr1	12753538	12758598	5060	sens	5024	570	AT3G05830	ATCOPIA93(AT1TE41580);ATCOPIA93(AT1TE41575)	0
epiRIL454_19	chr3:1737581..1737875	294	chr5	5629978	5635293	5315	sens	5277	690	AT3G05830	ATCOPIA93(AT5TE20395)	123
epiRIL454_20	chr3:3083438..3083594	156	chr1	12753537	12760312	6775	sens	6329	1064	AT3G10010	ATCOPIA93(AT1TE41580);ATCOPIA93(AT1TE41575)	0
epiRIL454_20	chr3:3083438..3083594	156	chr5	5629986	5635307	5321	sens	5295	1048	AT3G10010	ATCOPIA93(AT5TE20395)	214
epiRIL454_21	chr3:4492935..4493027	92	chr1	12753547	12760380	6833	inverse	6169	534	AT3G13700;AT3G13710	ATCOPIA93(AT1TE41580);ATCOPIA93(AT1TE41575)	0
epiRIL454_21	chr3:4492935..4493027	92	chr5	5629985	5635297	5312	inverse	5187	532	AT3G13700;AT3G13710	ATCOPIA93(AT5TE20395)	83
epiRIL454_22	chr3:5595062..5595173	111	chr2	4385856	4393657	7801	inverse	3042	516	AT3G16460	ATHILA3(AT2TE18410);ATENSPM3(AT2TE18415)	10
epiRIL454_22	chr3:5595062..5595173	111	chr2	4900805	4909282	8477	sens	3123	960	AT3G16460	ATENSPM3(AT2TE20205)	425
epiRIL454_23	chr3:8763540..8764993	1453	chr1	3360550	3361311	761	sens	750	126	.	ATCOPIA78(AT1TE10930);ATCOPIA78(AT1TE10935)	0
epiRIL454_23	chr3:8763824..8764993	1169	chr1	18013366	18017636	4270	inverse	4130	498	.	ATCOPIA78(AT1TE59755)	1
epiRIL454_23	chr3:8763824..8765272	1448	chr1	7717818	7722179	4361	inverse	3577	428	.	ATCOPIA78(AT1TE24850)	1
epiRIL454_23	chr3:8763824..8765272	1448	chr3	13369323	13373734	4411	inverse	3987	170	.	ATCOPIA78(AT3TE54550)	0
epiRIL454_23	chr3:8764278..8764999	721	chr1	7714742	7722179	7437	inverse	4658	540	.	ATCOPIA78(AT1TE24850)	1
epiRIL454_23	chr3:8764369..8764724	355	chr3	22059537	22064320	4783	inverse	4762	720	.	ATCOPIA78(AT3TE89830)	24
epiRIL454_23	chr3:8764369..8764724	355	chr5	4208093	4213081	4988	sens	4976	860	.	ATCOPIA78(AT5TE15240)	77
epiRIL454_23	chr3:8764445..8764724	279	chr1	21525005	21529604	4599	sens	4592	780	.	ATCOPIA78(AT1TE71045)	0
epiRIL454_23	chr3:8764445..8764724	279	chr1	3780767	3785342	4575	inverse	4230	648	.	ATCOPIA78(AT1TE12295)	0
epiRIL454_23	chr3:8764445..8764724	279	chr3	22695576	22700520	4944	sens	4907	832	.	ATCOPIA78(AT3TE92525)	0
epiRIL454_24	chr3:11417981..11418855	874	chr4	3950891	3955341	4450	inverse	3367	230	.	.	*
epiRIL454_25	chr3:11421153..11421366	213	chr4	3952137	3953845	1708	inverse	1524	56	.	.	*
epiRIL454_26	chr3:11422921..11423727	806	chr4	3950874	3955756	4882	inverse	4015	184	.	.	*
epiRIL454_27	chr3:13398954..13405984	7030	chr1	15214383	15214508	125	inverse	107	132	.	ATENSPM5(AT1TE49955)	0
epiRIL454_27	chr3:13398954..13405984	7030	chr1	7024969	7025329	360	inverse	348	266	.	ATENSPM6(AT1TE22710)	0
epiRIL454_27	chr3:13398954..13407550	8596	chr4	3655383	3655987	604	sens	580	306	.	.	1
epiRIL454_27	chr3:13398954..13407550	8596	chr5	12710434	12710661	227	inverse	225	304	.	ATENSPM5(AT5TE45000);ATHILA3(AT5TE45005)	0
epiRIL454_27	chr3:13398954..13407550	8596	chr5	971392	971583	191	sens	179	222	.	.	0
epiRIL454_27	chr3:13398954..13407724	8770	chr5	18311649	18311777	128	sens	124	178	.	ATCOPIA68(AT5TE65910)	0
epiRIL454_28	chr3:16580047..16580428	381	chr1	12753605	12758593	4988	sens	4300	450	.	ATCOPIA93(AT1TE41580);ATCOPIA93(AT1TE41575)	0
epiRIL454_28	chr3:16580047..16580428	381	chr5	5629982	5635269	5287	sens	5258	556	.	ATCOPIA93(AT5TE20395)	104
epiRIL454_29	chr3:16894460..16894609	149	chr1	12753508	12760367	6859	inverse	6337	610	.	ATCOPIA93(AT1TE41580);ATCOPIA93(AT1TE41570);ATCOPIA93(AT1TE41575)	0
epiRIL454_29	chr3:16894460..16894609	149	chr5	5629981	5635267	5286	inverse	5186	624	.	ATCOPIA93(AT5TE20395)	107
epiRIL454_30	chr3:21980027..21980291	264	chr1	12753515	12760390	6875	inverse	6286	434	AT3G59470	ATCOPIA93(AT1TE41580);ATCOPIA93(AT1TE41575)	0
epiRIL454_30	chr3:21980027..21980291	264	chr5	5629983	5635265	5282	inverse	5210	468	AT3G59470	ATCOPIA93(AT5TE20395)	105
epiRIL454_31	chr3:22228074..22228854	780	chr1	12753560	12758621	5061	sens	3359	290	AT3G60160	ATCOPIA93(AT1TE41580);ATCOPIA93(AT1TE41575)	0
epiRIL454_31	chr3:22228074..22228854	780	chr5	5630052	5635073	5021	sens	3625	300	AT3G60160	ATCOPIA93(AT5TE20395)	25
epiRIL454_32	chr3:22556611..22556699	88	chr1	12753506	12760391	6885	inverse	6347	1092	.	ATCOPIA93(AT1TE41580);ATCOPIA93(AT1TE41570);ATCOPIA93(AT1TE41575)	0
epiRIL454_32	chr3:22556611..22556699	88	chr5	5629975	5635308	5333	inverse	5307	1116	.	ATCOPIA93(AT5TE20395)	193
epiRIL454_33	chr4:1151216..1151639	423	chr2	1265611	1271523	5912	inverse	2107	238	AT4G02620;AT4G02630	VANDAL21(AT2TE05755)	0
epiRIL454_33	chr4:1151429..1151604	175	chr3	11541649	11548547	6898	sens	2981	370	.	VANDAL21(AT3TE48070)	0
epiRIL454_33	chr4:1151438..1151604	166	chr2	1505606	1513059	7453	sens	3467	534	.	VANDAL21(AT2TE06955)	1
epiRIL454_33	chr4:1151438..1151604	166	chr5	13960986	13967602	6616	sens	3458	370	.	VANDAL21(AT5TE49755)	1
epiRIL454_33	chr4:1151438..1151660	222	chr3	13072510	13078362	5852	sens	3119	218	AT4G02630	VANDAL21(AT3TE53580)	1
epiRIL454_33	chr4:1151475..1151604	129	chr2	10001512	10009495	7983	inverse	3398	1002	.	VANDAL21(AT2TE42810)	373
epiRIL454_34	chr4:2199494..2202716	3222	chr5	9640968	9644562	3594	sens	3541	352	.	ATMU10;ARNOLD2(AT5TE34985);Unassigned(AT5TE34980)	*
epiRIL454_35	chr4:3651904..3652219	315	chr1	12753512	12760311	6799	inverse	5686	560	.	ATCOPIA93(AT1TE41580);ATCOPIA93(AT1TE41575)	0
epiRIL454_35	chr4:3651904..3652219	315	chr5	5629980	5635304	5324	inverse	5279	558	.	ATCOPIA93(AT5TE20395)	99
epiRIL454_36	chr4:5006317..5006790	473	chr5	5629981	5635277	5296	inverse	5255	554	.	ATCOPIA93(AT5TE20395)	105
epiRIL454_36	chr4:5006393..5006790	397	chr1	12753535	12760360	6825	inverse	6272	554	.	ATCOPIA93(AT1TE41580);ATCOPIA93(AT1TE41575)	1
epiRIL454_37	chr4:7002644..7003242	598	chr1	12755000	12759346	4346	sens	3958	726	AT4G11560	ATCOPIA93(AT1TE41580);ATCOPIA93(AT1TE41575)	1
epiRIL454_37	chr4:7003182..7003242	60	chr3	10181994	10182392	398	inverse	393	116	AT4G11560	.	0
epiRIL454_38	chr4:7003313..7003463	150	chr1	12753520	12760300	6780	sens	3691	882	AT4G11560	ATCOPIA93(AT1TE41580);ATCOPIA93(AT1TE41575)	1
epiRIL454_38	chr4:7003389..7003463	74	chr5	5629977	5635296	5319	sens	5290	1184	AT4G11560	ATCOPIA93(AT5TE20395)	240
epiRIL454_39	chr4:7083314..7083461	147	chr1	12753511	12760376	6865	inverse	6113	548	AT4G11770	ATCOPIA93(AT1TE41580);ATCOPIA93(AT1TE41575)	0
epiRIL454_39	chr4:7083314..7083461	147	chr5	5629981	5635296	5315	inverse	5222	564	AT4G11770	ATCOPIA93(AT5TE20395)	109
epiRIL454_40	chr4:8861548..8863563	2015	chr2	1267302	1269181	1879	inverse	1683	72	AT4G15510;AT4G15520	VANDAL21(AT2TE05755)	0
epiRIL454_40	chr4:8862614..8862828	214	chr2	1505627	1513028	7401	sens	3168	452	AT4G15510;AT4G15520	VANDAL21(AT2TE06955)	0
epiRIL454_40	chr4:8862635..8862828	193	chr5	13960862	13967693	6831	sens	3357	366	AT4G15510;AT4G15520	VANDAL21(AT5TE49755)	0
epiRIL454_40	chr4:8862690..8862919	229	chr3	11541535	11548722	7187	sens	3194	350	AT4G15520	VANDAL21(AT3TE48070)	0
epiRIL454_40	chr4:8862690..8863216	526	chr3	13072527	13078313	5786	sens	3076	192	AT4G15520	VANDAL21(AT3TE53580)	0
epiRIL454_40	chr4:8862711..8862828	117	chr2	10001494	10009607	8113	inverse	3435	892	AT4G15520	VANDAL21(AT2TE42810)	326
epiRIL454_41	chr4:9319462..9320717	1255	chr1	7717820	7722145	4325	sens	4264	690	AT4G16550	ATCOPIA78(AT1TE24850)	0
epiRIL454_41	chr4:9319927..9320769	842	chr1	3360537	3361315	778	inverse	761	106	AT4G16550	ATCOPIA78(AT1TE10930);ATCOPIA78(AT1TE10935)	0
epiRIL454_41	chr4:9319942..9320709	767	chr1	21524992	21529547	4555	inverse	4422	822	AT4G16550	ATCOPIA78(AT1TE71045)	9
epiRIL454_41	chr4:9319942..9320709	767	chr5	4208080	4212634	4554	inverse	3086	506	AT4G16550	ATCOPIA78(AT5TE15240)	0
epiRIL454_41	chr4:9319942..9320717	775	chr3	13369245	13373785	4540	sens	4241	542	AT4G16550	ATCOPIA78(AT3TE54550)	0
epiRIL454_41	chr4:9319954..9320709	755	chr1	18013199	18017627	4428	sens	4389	780	AT4G16550	ATCOPIA78(AT1TE59755)	0
epiRIL454_41	chr4:9319954..9320709	755	chr1	3780802	3785272	4470	sens	4415	820	AT4G16550	ATCOPIA78(AT1TE12295)	0
epiRIL454_41	chr4:9319954..9320709	755	chr3	22059572	22064257	4685	sens	4351	750	AT4G16550	ATCOPIA78(AT3TE89830)	1
epiRIL454_41	chr4:9319954..9320709	755	chr3	22695572	22700368	4796	inverse	4516	874	AT4G16550	ATCOPIA78(AT3TE92525)	0
epiRIL454_42	chr4:10738831..10740218	1387	chr1	3360538	3361241	703	sens	680	94	AT4G19740	ATCOPIA78(AT1TE10930);ATCOPIA78(AT1TE10935)	0
epiRIL454_42	chr4:10738873..10740970	2097	chr1	7717808	7722120	4312	inverse	3724	536	AT4G19740	ATCOPIA78(AT1TE24850)	0
epiRIL454_42	chr4:10739264..10739932	668	chr1	7714737	7722120	7383	inverse	6799	632	AT4G19740	ATCOPIA78(AT1TE24850)	0
epiRIL454_42	chr4:10739264..10740218	954	chr3	13369266	13373111	3845	inverse	3833	442	AT4G19740	ATCOPIA78(AT3TE54550)	0
epiRIL454_42	chr4:10739334..10739851	517	chr1	18013164	18017944	4780	inverse	4523	720	AT4G19740	ATCOPIA78(AT1TE59755)	0
epiRIL454_42	chr4:10739334..10739851	517	chr1	21524993	21529513	4520	sens	4506	728	AT4G19740	ATCOPIA78(AT1TE71045)	0
epiRIL454_42	chr4:10739334..10739851	517	chr1	3780767	3785547	4780	inverse	4501	778	AT4G19740	ATCOPIA78(AT1TE12295)	1
epiRIL454_42	chr4:10739334..10739851	517	chr3	22059537	22064209	4672	inverse	4625	824	AT4G19740	ATCOPIA78(AT3TE89830)	32
epiRIL454_42	chr4:10739334..10739851	517	chr3	22695564	22700436	4872	sens	4502	794	AT4G19740	ATCOPIA78(AT3TE92520);ATCOPIA78(AT3TE92525)	6
epiRIL454_42	chr4:10739334..10739932	598	chr5	4208081	4212869	4788	sens	4732	700	AT4G19740	ATCOPIA78(AT5TE15240)	0
epiRIL454_43	chr4:13251176..13253849	2673	chr1	7717807	7721253	3446	inverse	2977	496	AT4G26150	ATCOPIA78(AT1TE24850)	1
epiRIL454_43	chr4:13251345..13253496	2151	chr1	3360540	3361313	773	sens	747	138	AT4G26150	ATCOPIA78(AT1TE10930);ATCOPIA78(AT1TE10935)	0
epiRIL454_43	chr4:13252121..13252644	523	chr1	7714734	7721253	6519	inverse	6052	618	.	ATCOPIA78(AT1TE24850)	1
epiRIL454_43	chr4:13252121..13252644	523	chr3	22695566	22700441	4875	sens	4481	764	.	ATCOPIA78(AT3TE92525)	0
epiRIL454_43	chr4:13252197..13252644	447	chr1	18013164	18017782	4618	inverse	3734	782	.	ATCOPIA78(AT1TE59755)	36
epiRIL454_43	chr4:13252197..13252644	447	chr1	21525006	21529547	4541	sens	4461	704	.	ATCOPIA78(AT1TE71045)	0
epiRIL454_43	chr4:13252197..13252644	447	chr1	3780764	3784426	3662	inverse	3519	752	.	ATCOPIA78(AT1TE12295)	0
epiRIL454_43	chr4:13252197..13252644	447	chr3	13369246	13373807	4561	inverse	3184	384	.	ATCOPIA78(AT3TE54550)	0
epiRIL454_43	chr4:13252197..13252644	447	chr3	22059534	22064085	4551	inverse	3734	754	.	ATCOPIA78(AT3TE89830)	0
epiRIL454_43	chr4:13252197..13252644	447	chr5	4208083	4213080	4997	sens	4757	700	.	ATCOPIA78(AT5TE15240)	0
epiRIL454_44	chr4:16682304..16682584	280	chr5	5629982	5635298	5316	sens	5228	552	AT4G35050	ATCOPIA93(AT5TE20395)	107
epiRIL454_44	chr4:16682558..16682584	26	chr1	12753522	12760126	6604	sens	6169	562	AT4G35050	ATCOPIA93(AT1TE41580);ATCOPIA93(AT1TE41575)	0
epiRIL454_45	chr5:729472..729675	203	chr1	12753539	12760310	6771	sens	5584	466	.	ATCOPIA93(AT1TE41580);ATCOPIA93(AT1TE41575)	0
epiRIL454_45	chr5:729472..729675	203	chr5	5630049	5635303	5254	sens	5081	484	.	ATCOPIA93(AT5TE20395)	99
epiRIL454_46	chr5:8895666..8895869	203	chr1	12753506	12758415	4909	sens	4892	984	.	ATCOPIA93(AT1TE41580);ATCOPIA93(AT1TE41570);ATCOPIA93(AT1TE41575)	0
epiRIL454_46	chr5:8895666..8895869	203	chr3	10182141	10182387	246	inverse	220	50	.	.	0
epiRIL454_46	chr5:8895666..8895869	203	chr5	5629980	5634870	4890	sens	4865	1054	.	ATCOPIA93(AT5TE20395)	178
epiRIL454_47	chr5:13332941..13333190	249	chr1	12753517	12758403	4886	inverse	1917	344	.	ATCOPIA93(AT1TE41580);ATCOPIA93(AT1TE41575)	0
epiRIL454_47	chr5:13333017..13333469	452	chr5	5629978	5635101	5123	inverse	4956	470	.	ATCOPIA93(AT5TE20395)	96
epiRIL454_48	chr5:21317601..21318977	1376	chr1	7960494	7961244	750	inverse	625	56	AT5G52530	ATDNA2T9B(AT1TE25615)	1
epiRIL454_48	chr5:21317601..21318977	1376	chr2	11983189	11983906	717	inverse	624	46	AT5G52530	ATDNA2T9B(AT2TE52165)	5
epiRIL454_48	chr5:21318604..21318977	373	chr4	11080505	11082070	1565	sens	1378	106	AT5G52530	ATDNA2T9A(AT4TE50860)	0
epiRIL454_48	chr5:21318680..21318977	297	chr2	12738695	12740200	1505	inverse	1428	114	AT5G52530	ATDNA2T9A(AT2TE55690)	7
epiRIL454_48	chr5:21318680..21318977	297	chr3	18629777	18631977	2200	inverse	2084	114	AT5G52530	ATDNA2T9C(AT3TE75580);ATDNA2T9A(AT3TE75575)	0
epiRIL454_48	chr5:21318680..21318977	297	chr4	10537172	10539521	2349	inverse	2314	106	AT5G52530	ATDNA2T9A(AT4TE48190);VANDAL21(AT4TE48180);ATDNA2T9C(AT4TE48185);VANDAL5(AT4TE48170);ATDNA2T9A(AT4TE48175)	0
epiRIL454_48	chr5:21318680..21318977	297	chr4	2639600	2641060	1460	sens	1335	96	AT5G52530	ATDNA2T9A(AT4TE12345)	6
epiRIL454_48	chr5:21318680..21319624	944	chr1	26375147	26375959	812	sens	765	70	AT5G52530	ATREP10D(AT1TE86380);ATDNA2T9A(AT1TE86375)	13
epiRIL454_49	chr5:22921846..22922268	422	chr1	12753520	12759729	6209	inverse	6163	318	.	ATCOPIA93(AT1TE41580);ATCOPIA93(AT1TE41575)	0
epiRIL454_49	chr5:22921922..22922268	346	chr5	5630004	5634903	4899	inverse	4826	322	.	ATCOPIA93(AT5TE20395)	62
epiRIL454_50	chr5:23913607..23913992	385	chr3	10182145	10182385	240	inverse	215	48	.	.	0
epiRIL454_50	chr5:23913821..23913992	171	chr5	5629982	5634892	4910	sens	4871	790	.	ATCOPIA93(AT5TE20395)	145
epiRIL454_50	chr5:23913897..23913992	95	chr1	12753527	12758394	4867	sens	4758	726	.	ATCOPIA93(AT1TE41580);ATCOPIA93(AT1TE41575)	0
epiRIL454_51	chr5:25834575..25834843	268	chr1	12753510	12758977	5467	sens	1709	184	AT5G64630	ATCOPIA93(AT1TE41580);ATCOPIA93(AT1TE41570);ATCOPIA93(AT1TE41575)	1
epiRIL454_51	chr5:25834575..25834843	268	chr5	5630011	5634975	4964	sens	4869	274	AT5G64630	ATCOPIA93(AT5TE20395)	52
