# Supplementary material for: TE-Tracker: systematic identification of transposition events through whole-genome resequencing
Source: BMC Bioinformatics. 2014 Nov 19;15(1):377. doi: 10.1186/s12859-014-0377-z (PMC4279814; doi:10.1186/s12859-014-0377-z)
Supplement: Additional file 7: Table S7. — Insertions detected by TE-Tracker in wt. [file 12859_2014_377_MOESM7_ESM.xlsx]

## Sheet: sup_table_7
Supplementary Table 7: Insertions in wt
	Acceptor		Donor
ID	position	size	chromosome	start	stop	size	orientation	overlap	read count	acceptor annotation (TAIR10)	donor annotation (Quesneville natural transposons)	discriminating reads score
wt_1	chr1:8775594..8776081	487	chr5	14175222	14176744	1522	sens	1483	64	AT1G24822;AT1G24880	VANDAL5(AT5TE50620);VANDAL5A(AT5TE50615);VANDAL5(AT5TE50605);VANDAL5(AT5TE50610)	*
wt_2	chr1:14308590..14311281	2691	chr2	6659232	6659518	286	sens	275	48	.	ARNOLDY1(AT2TE27160)	0
wt_2	chr1:14308838..14310174	1336	chr5	14524088	14524772	684	sens	637	92	.	ARNOLDY2(AT5TE52230)	3
wt_2	chr1:14308889..14311281	2392	chr2	3194886	3195377	491	inverse	478	50	.	ATREP4(AT2TE13800)	4
wt_2	chr1:14309262..14311729	2467	chr3	12466107	12467084	977	sens	844	54	.	ARNOLDY1(AT3TE51470);ATENSPM2(AT3TE51460)	0
wt_3	chr1:19449261..19455470	6209	chr3	1855904	1856012	108	sens	102	608	AT1G52220;AT1G52230	.	0
wt_3	chr1:19449261..19455470	6209	chr4	3655374	3655990	616	inverse	583	634	AT1G52220;AT1G52230	.	0
wt_3	chr1:19449261..19455470	6209	chr5	12710434	12710658	224	sens	216	632	AT1G52220;AT1G52230	ATENSPM5(AT5TE45000)	0
wt_3	chr1:19449261..19455470	6209	chr5	18311649	18311778	129	inverse	120	430	AT1G52220;AT1G52230	ATCOPIA68(AT5TE65910)	2
wt_3	chr1:19449261..19455470	6209	chr5	971392	971583	191	inverse	182	540	AT1G52220;AT1G52230	.	0
wt_4	chr2:16914..17221	307	chr4	3950879	3955810	4931	sens	1531	236	.	.	43
wt_5	chr2:21957..22699	742	chr1	15081964	15082392	428	inverse	424	50	.	.	0
wt_5	chr2:21957..24376	2419	chr3	13588925	13592505	3580	inverse	3176	166	.	.	0
wt_5	chr2:22576..23019	443	chr4	3950607	3955774	5167	sens	4374	294	.	.	53
wt_5	chr2:23099..23253	154	chr4	3950607	3955774	5167	sens	4374	288	.	.	*
wt_6	chr2:2563473..2564102	629	chr3	13588913	13592496	3583	inverse	3190	172	.	.	1
wt_6	chr2:2563741..2564115	374	chr4	3950836	3955756	4920	sens	3910	258	.	.	7
wt_7	chr2:2676246..2684100	7854	chr1	14592407	14592671	264	sens	251	102	.	ATENSPM5(AT1TE48035)	*
wt_8	chr2:3226348..3226496	148	chr3	13588913	13592506	3593	inverse	3189	148	.	.	*
wt_9	chr2:3226562..3227140	578	chr4	3950897	3955778	4881	sens	4049	242	.	.	*
wt_10	chr2:3958520..3964949	6429	chr1	15082074	15086027	3953	sens	3322	170	.	.	*
wt_11	chr2:4242822..4243445	623	chr3	13590043	13592496	2453	sens	2220	186	.	.	*
wt_12	chr3:13399068..13407524	8456	chr4	3655371	3655992	621	sens	538	438	.	.	2
wt_12	chr3:13399068..13407524	8456	chr5	12710435	12710660	225	inverse	214	424	.	ATENSPM5(AT5TE45000);ATHILA3(AT5TE45005)	1
wt_12	chr3:13399068..13407524	8456	chr5	18311649	18311776	127	sens	118	292	.	ATCOPIA68(AT5TE65910)	3
wt_12	chr3:13399068..13407524	8456	chr5	971392	971583	191	sens	172	370	.	.	0
wt_12	chr3:13403093..13407524	4431	chr1	7024969	7025327	358	inverse	344	420	.	ATENSPM6(AT1TE22710)	0
wt_13	chr4:1801221..1804023	2802	chr3	13588913	13592514	3601	sens	2999	156	.	.	*
wt_14	chr4:4026735..4027262	527	chr4	3950519	3955539	5020	inverse	4146	434	.	.	*
wt_15	chr4:9320217..9322362	2145	chr1	3360540	3361297	757	inverse	704	156	AT4G16550	ATCOPIA78(AT1TE10930);ATCOPIA78(AT1TE10935)	0
wt_15	chr4:9320271..9320618	347	chr1	7714761	7722341	7580	sens	4327	1018	AT4G16550	ATCOPIA78(AT1TE24850)	1
wt_15	chr4:9320271..9320624	353	chr3	13369245	13373901	4656	sens	4349	810	AT4G16550	ATCOPIA78(AT3TE54550)	0
wt_15	chr4:9320284..9320298	14	chr1	18012374	18018389	6015	sens	5167	1150	AT4G16550	ATCOPIA78(AT1TE59755)	0
wt_15	chr4:9320308..9320618	310	chr1	3780812	3785713	4901	sens	4750	1282	AT4G16550	ATCOPIA78(AT1TE12295)	0
wt_15	chr4:9320384..9320617	233	chr1	21525362	21529345	3983	inverse	3931	1414	AT4G16550	ATCOPIA78(AT1TE71045)	14
wt_15	chr4:9320384..9320617	233	chr3	22059578	22064296	4718	sens	4661	1362	AT4G16550	ATCOPIA78(AT3TE89830)	1
wt_15	chr4:9320384..9320617	233	chr3	22695600	22700082	4482	inverse	4104	1564	AT4G16550	ATCOPIA78(AT3TE92525)	0
wt_15	chr4:9320384..9320617	233	chr5	4208083	4212977	4894	inverse	4780	1602	AT4G16550	ATCOPIA78(AT5TE15240)	0
wt_16	chr4:10898815..10906343	7528	chr1	6706695	6707896	1201	sens	1190	80	AT4G20170	META1(AT1TE21710)	0
wt_16	chr4:10898815..10906984	8169	chr3	14958425	14959625	1200	inverse	1169	78	AT4G20170;AT4G20190	META1(AT3TE61000)	0
wt_16	chr4:10898815..10906984	8169	chr5	14471140	14472289	1149	sens	1133	66	AT4G20170;AT4G20190	META1(AT5TE52075)	0
wt_16	chr4:10898815..10906985	8170	chr3	15815690	15816823	1133	sens	1115	60	AT4G20170;AT4G20190	META1(AT3TE63950)	0
wt_16	chr4:10899121..10906343	7222	chr1	4407440	4408642	1202	inverse	1191	126	AT4G20170	META1(AT1TE14315)	0
wt_16	chr4:10899121..10906343	7222	chr3	18736756	18737956	1200	sens	1189	98	AT4G20170	META1(AT3TE76010)	0
wt_16	chr4:10899121..10906343	7222	chr5	10402175	10403365	1190	inverse	1173	92	AT4G20170	META1(AT5TE37975)	0
wt_16	chr4:10899121..10906984	7863	chr1	6540896	6542087	1191	sens	1169	106	AT4G20170;AT4G20190	META1(AT1TE21210)	0
wt_16	chr4:10899121..10907648	8527	chr3	16040467	16041003	536	inverse	525	74	AT4G20170;AT4G20190	META1(AT3TE64915)	0
wt_16	chr4:10899121..10907971	8850	chr3	17364511	17364984	473	inverse	425	52	AT4G20170;AT4G20190	META1(AT3TE70410)	0
wt_16	chr4:10903550..10906343	2793	chr2	911724	912937	1213	sens	1169	106	.	META1(AT2TE04085)	0
wt_17	chr5:21318081..21319038	957	chr1	22872360	22873743	1383	sens	1210	58	AT5G52530	ATDNA2T9A(AT1TE75405)	0
wt_17	chr5:21318180..21318482	302	chr4	2639584	2640353	769	sens	691	156	AT5G52530	ATDNA2T9A(AT4TE12345)	0
wt_17	chr5:21318180..21318482	302	chr4	5471630	5472400	770	inverse	760	144	AT5G52530	VANDALNX2(AT4TE22920)	2
wt_17	chr5:21318180..21318998	818	chr2	11983184	11983905	721	inverse	708	116	AT5G52530	ATDNA2T9B(AT2TE52165)	0
wt_17	chr5:21318183..21318482	299	chr1	19728522	19729289	767	sens	761	184	AT5G52530	ATDNA2T9B(AT1TE65210);HELITRON2(AT1TE65205)	0
wt_17	chr5:21318183..21318482	299	chr1	7960489	7961255	766	inverse	762	210	AT5G52530	ATDNA2T9B(AT1TE25615)	3
wt_17	chr5:21318183..21318482	299	chr3	18631477	18632069	592	inverse	584	174	AT5G52530	ATDNA2T9A(AT3TE75575)	0
wt_17	chr5:21318183..21318482	299	chr4	10538843	10539610	767	inverse	762	180	AT5G52530	ATDNA2T9A(AT4TE48190)	0
wt_17	chr5:21318183..21318482	299	chr4	11080494	11081258	764	sens	688	186	AT5G52530	ATDNA2T9A(AT4TE50860)	0
wt_17	chr5:21318183..21318890	707	chr2	12739524	12740244	720	inverse	716	150	AT5G52530	ATDNA2T9A(AT2TE55690)	0
wt_17	chr5:21318906..21318998	92	chr2	12738700	12740168	1468	inverse	1397	170	AT5G52530	ATDNA2T9A(AT2TE55690)	2
wt_17	chr5:21318906..21319259	353	chr1	26375155	26375954	799	sens	768	102	AT5G52530	ATDNA2T9A(AT1TE86375)	13
wt_17	chr5:21318906..21319821	915	chr4	11081717	11082065	348	sens	343	52	AT5G52530	ATDNA2T9A(AT4TE50860)	2
wt_17	chr5:21318906..21319958	1052	chr4	10537177	10537413	236	inverse	227	48	AT5G52530	ATDNA2T9A(AT4TE48175)	0
