# Supplementary material for: TE-Tracker: systematic identification of transposition events through whole-genome resequencing
Source: BMC Bioinformatics. 2014 Nov 19;15(1):377. doi: 10.1186/s12859-014-0377-z (PMC4279814; doi:10.1186/s12859-014-0377-z)
Supplement: Additional file 8: Table S8. — Summary of PCR validation of new insertions. [file 12859_2014_377_MOESM8_ESM.xlsx]

## Sheet: Supplementary Table 10
Supplementary Table 8: Summary of PCR validation of new insertions
	TE	validation of the presence	validation of the donnor	Presence of TSD
present in epiRILs only	ATENSPM3	13/13	9/9	1/1
	VANDAL21	5/5	3/3	1/1
	ATCOPIA93	40/40	14/14	7/7
	ATCOPIA13	1/1	-	1/1
	ATCOPIA78	4/4	2/3	ND
	ATENSPM3;ATLANTYS1;ATENSPM3	2/2	ND	ND
	ATENSPM3;ATENSPM3;HELITRON	3/3	-	2/2
present in wt	ATCOPIA78	1/1	ND	ND
TOTAL		69/69	25/26	12/12
