# Supplementary material for: TE-Tracker: systematic identification of transposition events through whole-genome resequencing
Source: BMC Bioinformatics. 2014 Nov 19;15(1):377. doi: 10.1186/s12859-014-0377-z (PMC4279814; doi:10.1186/s12859-014-0377-z)
Supplement: Additional file 11: Table S10. — Raw TE-Tracker output for the four Arabidopsis lines. [file 12859_2014_377_MOESM11_ESM.xlsx]

## Sheet: Feuil1
Supplementary Table 10: TE-Tracker outputs
epiRIL 55
	Acceptor		Donor
ID	position	size	chromosome	start	stop	size	orientation	overlap	read count	acceptor annotation (TAIR10)	donor annotation (Quesneville natural transposons)	discriminating reads score
1	chr1:10549..13848	3299	chr4	4358130	4360287	2157	sens	2081	176	AT1G01030	ATENSPM3(AT4TE18510);ATLANTYS1(AT4TE18500);ATENSPM3(AT4TE18505)	*
2	chr1:1392803..1393537	734	chr5	5630359	5635230	4871	sens	4346	74	AT1G04920	ATCOPIA93(AT5TE20395)	*
3	chr1:3990167..3990279	112	chr1	12753526	12760388	6862	inverse	6549	614	AT1G11810	ATCOPIA93(AT1TE41580);ATCOPIA93(AT1TE41575)	0
3	chr1:3990167..3990279	112	chr5	5629997	5635305	5308	inverse	5217	594	AT1G11810	ATCOPIA93(AT5TE20395)	116
4	chr1:12169241..12169264	23	chr5	5630036	5635281	5245	sens	5215	520	AT1G33560	ATCOPIA93(AT5TE20395)	*
5	chr1:12169385..12169578	193	chr1	12753527	12760364	6837	sens	6824	564	AT1G33560	ATCOPIA93(AT1TE41580);ATCOPIA93(AT1TE41575)	0
5	chr1:12169447..12169578	131	chr5	5630036	5635281	5245	sens	5215	526	AT1G33560	ATCOPIA93(AT5TE20395)	123
6	chr1:12755682..12756558	876	chr4	9644282	9651445	7163	sens	142	484	.	.	*
7	chr1:12759250..12759501	251	chr4	9648854	9654711	5857	sens	218	644	.	.	*
8	chr1:14235045..14239798	4753	chr3	13588788	13592540	3752	sens	3167	54	.	.	2
8	chr1:14239470..14239798	328	chr3	13587648	13592540	4892	sens	3167	146	.	.	2
9	chr1:14452468..14452848	380	chr1	14338005	14345208	7203	sens	1488	130	.	ATHILA0_I(AT1TE47120);ATHILA0_I(AT1TE47130);ATHILA2(AT1TE47110);ATHILA4A(AT1TE47115);ATHILA3(AT1TE47125);ATHILA2(AT1TE47105)	*
10	chr1:14850123..14851379	1256	chr3	13588788	13592571	3783	sens	3153	94	.	.	*
11	chr1:14871346..14872602	1256	chr3	13588788	13592571	3783	inverse	3384	98	.	.	*
12	chr1:15041329..15042211	882	chr4	3950866	3955393	4527	inverse	3346	74	.	.	1
12	chr1:15041352..15041935	583	chr4	4006775	4011402	4627	inverse	3657	66	.	.	6
13	chr1:15042578..15043051	473	chr4	3983491	3986874	3383	inverse	3219	72	.	.	0
13	chr1:15042582..15042904	322	chr4	3950866	3955393	4527	inverse	3346	72	.	.	1
13	chr1:15042658..15042748	90	chr4	4006775	4011693	4918	inverse	2397	72	.	.	16
14	chr1:15082317..15082807	490	chr5	11138467	11145077	6610	inverse	6242	124	AT1G40104	ATGP2(AT5TE40350)	*
15	chr1:15083228..15083409	181	chr2	3225761	3230908	5147	inverse	4127	112	AT1G40104	ATLINE1_2(AT2TE13950);ATGP2(AT2TE13955)	*
16	chr1:15083681..15084463	782	chr4	1668008	1669208	1200	sens	980	50	AT1G40104	ATGP2(AT4TE08440);ATENSPM2(AT4TE08435)	0
16	chr1:15083696..15084436	740	chr2	58735	63335	4600	inverse	3855	88	AT1G40104	ATGP2(AT2TE00110)	0
16	chr1:15083723..15084618	895	chr2	15176	20147	4971	inverse	903	66	AT1G40104	ATGP2(AT2TE00015)	0
16	chr1:15084048..15084048	0	chr4	1796365	1801189	4824	sens	1918	84	AT1G40104	ATGP2N(AT4TE08985);ATGP2(AT4TE08980)	0
16	chr1:15084075..15084449	374	chr3	15038364	15044362	5998	sens	3121	84	AT1G40104	ATGP2(AT3TE61305);ATGP2(AT3TE61300);ATGP2(AT3TE61295);ATLANTYS2(AT3TE61290)	0
17	chr1:15085247..15085298	51	chr2	4236750	4243149	6399	sens	2239	152	AT1G40104	ATGP2(AT2TE17875)	*
18	chr1:15085340..15093551	8211	chr3	13589365	13592578	3213	sens	2991	64	AT1G40104	.	*
19	chr1:15181523..15191277	9754	chr4	3970762	3971651	889	sens	764	48	.	.	0
19	chr1:15183320..15191443	8123	chr1	15082095	15085662	3567	inverse	3261	142	.	.	2
19	chr1:15188958..15191290	2332	chr4	3998321	4001315	2994	sens	2597	80	.	.	0
19	chr1:15190795..15191443	648	chr3	13588829	13592466	3637	inverse	2979	128	.	.	0
20	chr1:15191607..15191787	180	chr4	4004893	4010384	5491	sens	1469	90	.	.	*
21	chr1:16510870..16511134	264	chr3	13587012	13592481	5469	inverse	3018	174	.	.	*
22	chr1:16511492..16511993	501	chr4	3950570	3955405	4835	inverse	4733	104	.	.	*
23	chr1:16517564..16519334	1770	chr2	3605682	3607791	2109	inverse	2098	58	.	.	2
23	chr1:16518754..16518976	222	chr4	3950517	3955916	5399	sens	4736	332	.	.	7
23	chr1:16518756..16519684	928	chr2	3616523	3621302	4779	sens	1574	74	.	.	3
23	chr1:16518760..16519684	924	chr3	13586908	13592318	5410	sens	874	168	.	.	7
23	chr1:16518777..16519684	907	chr1	15082294	15084544	2250	sens	1865	108	.	.	7
23	chr1:16518809..16518976	167	chr3	13588885	13592589	3704	inverse	3578	322	.	.	4
23	chr1:16518809..16519307	498	chr2	3622603	3627887	5284	sens	2567	190	.	.	30
23	chr1:16519330..16519334	4	chr4	3950855	3956020	5165	inverse	4053	200	.	.	7
24	chr1:16519891..16520565	674	chr3	13587006	13592589	5583	inverse	5465	418	.	.	9
24	chr1:16519982..16520557	575	chr2	3625626	3627887	2261	sens	1828	170	.	.	9
24	chr1:16520209..16520299	90	chr4	3950517	3955916	5399	sens	5305	328	.	.	9
24	chr1:16520513..16520779	266	chr4	3950529	3955919	5390	inverse	4309	114	.	.	9
25	chr1:19449701..19455727	6026	chr5	18311649	18311777	128	inverse	127	184	AT1G52220;AT1G52230	ATCOPIA68(AT5TE65910)	1
25	chr1:19450272..19455727	5455	chr3	1855904	1856012	108	sens	103	362	AT1G52220;AT1G52230	.	0
25	chr1:19450272..19455727	5455	chr4	3655374	3655982	608	inverse	601	386	AT1G52220;AT1G52230	.	2
25	chr1:19450272..19455727	5455	chr5	12710433	12710661	228	sens	223	384	AT1G52220;AT1G52230	ATENSPM5(AT5TE45000);ATHILA3(AT5TE45005)	2
25	chr1:19450272..19455727	5455	chr5	971390	971582	192	inverse	181	288	AT1G52220;AT1G52230	.	0
26	chr1:20281062..20281407	345	chr5	5630087	5635202	5115	inverse	4309	76	.	ATCOPIA93(AT5TE20395)	*
27	chr1:20679800..20679956	156	chr1	12753513	12759771	6258	sens	4867	734	.	ATCOPIA93(AT1TE41580);ATCOPIA93(AT1TE41575)	2
27	chr1:20679800..20679956	156	chr5	5629977	5635293	5316	sens	5304	752	.	ATCOPIA93(AT5TE20395)	158
28	chr1:21486707..21486915	208	chr1	11304548	11309784	5236	inverse	2903	146	AT1G58050	ATENSPM3(AT1TE36570)	0
28	chr1:21486769..21486915	146	chr2	4385874	4394212	8338	inverse	2940	670	AT1G58050	ATHILA3(AT2TE18410);ATENSPM3(AT2TE18415)	6
28	chr1:21486789..21486913	124	chr2	4900800	4909264	8464	sens	2923	1300	AT1G58050	ATENSPM3(AT2TE20205)	683
29	chr1:21603943..21604210	267	chr2	4901064	4909286	8222	inverse	3081	460	.	ATENSPM3(AT2TE20205);ATENSPM7(AT2TE20210)	226
29	chr1:21604019..21604285	266	chr2	4385852	4393861	8009	sens	3098	234	.	ATHILA3(AT2TE18410);ATENSPM3(AT2TE18415)	4
30	chr1:25815758..25815886	128	chr1	12753526	12759803	6277	sens	5436	644	AT1G68740	ATCOPIA93(AT1TE41580);ATCOPIA93(AT1TE41575)	0
30	chr1:25815758..25815886	128	chr5	5629983	5635302	5319	sens	5192	664	AT1G68740	ATCOPIA93(AT5TE20395)	117
31	chr1:27100692..27105017	4325	chr2	4391979	4394222	2243	inverse	2088	206	AT1G71990;AT1G72000	ATHILA3(AT2TE18410);ATENSPM3(AT2TE18415)	0
31	chr1:27101182..27103667	2485	chr2	4900803	4903338	2535	sens	2522	716	AT1G71990;AT1G72000	ATENSPM3(AT2TE20205)	372
31	chr1:27101554..27103667	2113	chr1	12942913	12946922	4009	sens	4008	426	AT1G71990;AT1G72000	ATENSPM3(AT1TE42210)	0
32	chr1:28367370..28371506	4136	chr3	15285379	15286610	1231	sens	1202	292	AT1G75540;AT1G75550;AT1G75560	ATENSPM3(AT3TE62130);HELITRON2(AT3TE62100)	*
33	chr2:1765..1882	117	chr5	13963334	13967691	4357	sens	908	220	AT2G01008	VANDAL21(AT5TE49755)	0
33	chr2:1797..1882	85	chr3	11544047	11549107	5060	sens	1563	218	AT2G01008	VANDAL21(AT3TE48070)	0
34	chr2:2815..3354	539	chr3	14201456	14201778	322	sens	321	258	.	.	0
34	chr2:2833..5048	2215	chr5	3253128	3253276	148	inverse	146	3052	AT2G01010	.	0
34	chr2:3101..3253	152	chr4	5581569	5586526	4957	inverse	510	180	.	ATGP2N(AT4TE23410)	0
34	chr2:4865..5744	879	chr2	3623116	3628066	4950	inverse	2960	102	AT2G01010	.	0
34	chr2:4955..5417	462	chr4	3950855	3955711	4856	inverse	4179	136	AT2G01010	.	0
34	chr2:4955..6401	1446	chr2	3605698	3607817	2119	inverse	2078	70	AT2G01010;AT2G01020	.	0
34	chr2:5204..5417	213	chr5	11729688	11736151	6463	sens	3818	86	AT2G01010	.	34
34	chr2:5607..6264	657	chr2	65115	67045	1930	sens	1756	328	AT2G01020	ATGP1(AT2TE00115);ATGP2N(AT2TE00120)	0
34	chr2:5960..7752	1792	chr1	20476248	20477917	1669	sens	1592	134	AT2G01021	ATGP2N(AT1TE67645)	0
34	chr2:6323..13311	6988	chr4	3950857	3954992	4135	sens	4059	218	AT2G01021;AT2G01023	.	34
34	chr2:6475..6978	503	chr3	15040270	15042826	2556	inverse	2156	78	AT2G01021	ATGP2(AT3TE61305);ATGP2(AT3TE61300);ATGP2(AT3TE61295);ATLANTYS2(AT3TE61290)	0
34	chr2:6546..6978	432	chr4	1798086	1803182	5096	inverse	2665	118	AT2G01021	ATGP2N(AT4TE08985);ATGP2(AT4TE08980)	0
34	chr2:6880..6978	98	chr2	4238761	4242586	3825	inverse	3646	172	.	ATGP2(AT2TE17875)	3
34	chr2:6880..6978	98	chr3	11418947	11422515	3568	inverse	3482	82	.	ATGP2(AT3TE47595)	4
34	chr2:7378..8193	815	chr3	13588877	13592311	3434	sens	2991	160	.	.	0
34	chr2:7745..8222	477	chr4	5581576	5586545	4969	inverse	2560	342	.	ATGP2N(AT4TE23410)	1
34	chr2:10239..16406	6167	chr1	15081958	15085401	3443	inverse	3281	110	.	.	34
34	chr2:10239..17909	7670	chr3	13589305	13592512	3207	inverse	3008	208	.	.	0
34	chr2:10239..18914	8675	chr2	3605688	3607822	2134	sens	2102	102	.	.	5
34	chr2:17218..17971	753	chr5	11702361	11709089	6728	sens	3976	94	.	.	0
34	chr2:17233..18914	1681	chr1	15081958	15084547	2589	inverse	2546	86	.	.	0
34	chr2:17233..19531	2298	chr5	11730450	11730908	458	inverse	444	46	.	.	34
34	chr2:17235..17909	674	chr4	3950750	3955538	4788	sens	4322	356	.	.	0
34	chr2:17277..22896	5619	chr3	13588923	13592492	3569	inverse	3131	136	.	.	1
34	chr2:22616..24525	1909	chr2	3626906	3627874	968	sens	922	118	.	.	0
34	chr2:23196..24354	1158	chr4	3950880	3954416	3536	sens	2933	264	.	.	0
34	chr2:23272..24459	1187	chr3	13588928	13592501	3573	inverse	2998	222	.	.	0
34	chr2:23348..24675	1327	chr5	11723521	11724656	1135	sens	958	64	.	.	0
35	chr2:24867..24936	69	chr4	3950907	3955175	4268	sens	1328	74	.	.	*
36	chr2:25294..25803	509	chr4	3952148	3955175	3027	sens	2490	78	.	.	*
37	chr2:26686..27313	627	chr5	11729248	11736148	6900	inverse	1993	232	.	.	*
38	chr2:43201..44627	1426	chr3	13590277	13592515	2238	inverse	2026	98	.	.	*
39	chr2:45499..45808	309	chr3	13589326	13592500	3174	inverse	2938	64	.	.	*
40	chr2:48041..58735	10694	chr1	15084436	15084720	284	inverse	273	58	.	.	0
40	chr2:48279..48857	578	chr4	3950842	3955810	4968	sens	3447	302	.	.	40
40	chr2:48904..58906	10002	chr2	3605683	3607822	2139	sens	2079	178	.	.	0
40	chr2:49686..58735	9049	chr3	13588928	13592507	3579	inverse	3165	366	.	.	0
41	chr2:60196..63044	2848	chr3	13589315	13592494	3179	inverse	2978	80	.	.	0
41	chr2:62654..62850	196	chr4	3950893	3955173	4280	sens	2609	274	.	.	25
42	chr2:2563665..2564896	1231	chr5	11733513	11736162	2649	inverse	2636	72	.	.	2
42	chr2:2564006..2564496	490	chr4	3950893	3955811	4918	sens	2491	308	.	.	0
43	chr2:2566515..2566655	140	chr3	13590262	13592500	2238	inverse	2012	66	.	.	*
44	chr2:2568634..2568837	203	chr3	13704696	13710747	6051	inverse	1073	90	.	ATDNA12T3_2(AT3TE55730);ATDNA12T3_2(AT3TE55765);ATDNA12T3_2(AT3TE55715);ATDNA12T3_2(AT3TE55710);ATDNA12T3_2(AT3TE55720);ATDNA12T3_2(AT3TE55745);ATDNA12T3_2(AT3TE55740);ATDNA12T3_2(AT3TE55750);ATDNA12T3_2(AT3TE55755);ATDNA12T3_2(AT3TE55760);ATDNA12T3_2(AT3TE55725);ATDNA12T3_2(AT3TE55770);ATDNA12T3_2(AT3TE55735)	*
45	chr2:2569311..2569600	289	chr4	3950876	3955708	4832	sens	2341	324	.	.	*
46	chr2:2679685..2683591	3906	chr1	14592403	14592672	269	sens	253	88	.	ATENSPM5(AT1TE48035)	*
47	chr2:3215890..3216071	181	chr1	12753506	12760354	6848	sens	6771	760	.	ATCOPIA93(AT1TE41580);ATCOPIA93(AT1TE41570);ATCOPIA93(AT1TE41575)	0
47	chr2:3215890..3216071	181	chr5	5629997	5635284	5287	sens	5211	736	.	ATCOPIA93(AT5TE20395)	130
48	chr2:3226082..3227077	995	chr3	13589303	13592484	3181	inverse	3154	146	.	.	0
48	chr2:3226589..3227077	488	chr4	3950629	3955454	4825	sens	682	224	.	.	3
48	chr2:3226589..3227168	579	chr5	11730450	11736165	5715	inverse	4302	144	.	.	0
49	chr2:3228804..3229046	242	chr4	3952220	3953830	1610	sens	1530	74	.	.	*
50	chr2:3275646..3275965	319	chr1	12753516	12760280	6764	inverse	6742	896	.	ATCOPIA93(AT1TE41580);ATCOPIA93(AT1TE41575)	0
50	chr2:3275722..3275965	243	chr5	5629977	5635296	5319	inverse	5295	896	.	ATCOPIA93(AT5TE20395)	108
51	chr2:3371620..3371975	355	chr5	5630013	5635274	5261	inverse	5153	530	AT2G07701	ATCOPIA93(AT5TE20395)	58
51	chr2:3371639..3371915	276	chr1	12753589	12760357	6768	inverse	6622	536	AT2G07701	ATCOPIA93(AT1TE41580);ATCOPIA93(AT1TE41575)	0
52	chr2:3487246..3490086	2840	chr3	13168410	13169005	595	sens	513	50	AT2G07806	ATGP1(AT3TE53860);ATGP7(AT3TE53850)	0
52	chr2:3487687..3488570	883	chr2	6263309	6271061	7752	inverse	7728	278	AT2G07806	ATGP1(AT2TE25540)	0
52	chr2:3487687..3488570	883	chr5	10764246	10772472	8226	sens	7965	376	AT2G07806	ATGP1(AT5TE39170)	0
52	chr2:3487687..3490086	2399	chr4	1644119	1644986	867	inverse	801	100	AT2G07806	ATGP1(AT4TE08355)	0
52	chr2:3487809..3488570	761	chr3	15317834	15318946	1112	sens	921	130	AT2G07806	ATGP1(AT3TE62245)	0
52	chr2:3488149..3488570	421	chr2	4558707	4565948	7241	inverse	3471	330	AT2G07806	ATGP1(AT2TE18980)	0
52	chr2:3488149..3488941	792	chr3	12960624	12967673	7049	inverse	6840	254	AT2G07806	ATGP1(AT3TE53170)	0
52	chr2:3488347..3488452	105	chr2	1627944	1639627	11683	inverse	4039	1658	AT2G07806	ATGP1(AT2TE07550);ATLINE1A(AT2TE07540);ATGP1(AT2TE07545);ATREP10D(AT2TE07555)	538
53	chr2:3505788..3506083	295	chr5	5629993	5635311	5318	inverse	5071	794	.	ATCOPIA93(AT5TE20395)	95
53	chr2:3505788..3506153	365	chr1	12753523	12760357	6834	inverse	6789	828	.	ATCOPIA93(AT1TE41580);ATCOPIA93(AT1TE41575)	1
54	chr2:3606602..3606616	14	chr3	11417239	11424200	6961	inverse	6952	104	.	ATGP2(AT3TE47595)	*
55	chr2:3616737..3623416	6679	chr1	15191443	15192881	1438	inverse	1246	80	AT2G07981;AT2G08986	ATHILA2(AT1TE49850)	1
55	chr2:3616758..3617705	947	chr4	1796367	1801515	5148	sens	3997	80	AT2G07981	ATGP2N(AT4TE08985);ATGP2(AT4TE08980)	0
55	chr2:3616774..3617479	705	chr3	11420006	11424230	4224	sens	2122	102	AT2G07981	ATGP2(AT3TE47595)	0
55	chr2:3618979..3624342	5363	chr2	1120	4775	3655	inverse	3618	82	AT2G08986	.	1
55	chr2:3619029..3619740	711	chr5	11139456	11144459	5003	inverse	1683	108	AT2G08986	ATGP2(AT5TE40350)	0
55	chr2:3619781..3619990	209	chr4	1796645	1801500	4855	sens	1926	92	AT2G08986	ATGP2N(AT4TE08985);ATGP2(AT4TE08980)	0
55	chr2:3620329..3621038	709	chr3	13590320	13592578	2258	sens	1997	70	AT2G08986	.	15
55	chr2:3622483..3623428	945	chr3	15720408	15722226	1818	sens	1736	56	AT2G08986	ATHILA2(AT3TE63540)	0
55	chr2:3622592..3623471	879	chr5	11139816	11144496	4680	inverse	975	132	AT2G08986	ATGP2(AT5TE40350)	0
55	chr2:3623368..3623391	23	chr4	3744383	3749824	5441	sens	4737	80	AT2G08986	ATHILA6B(AT4TE16570)	1
55	chr2:3623484..3624355	871	chr4	3949947	3955937	5990	inverse	2052	144	AT2G08986	.	24
55	chr2:3623607..3624355	748	chr3	11417468	11422973	5505	sens	3306	92	AT2G08986	ATGP2(AT3TE47595)	0
55	chr2:3623912..3624459	547	chr1	16514760	16523571	8811	sens	1296	204	AT2G08986	ATHILA5(AT1TE54480)	92
55	chr2:3623914..3624544	630	chr3	14196411	14200830	4419	inverse	3724	94	AT2G08986	.	6
56	chr2:3627215..3627221	6	chr5	11138451	11144459	6008	sens	5912	104	.	ATGP2(AT5TE40350)	*
57	chr2:3949156..3950145	989	chr3	13587645	13592581	4936	sens	3200	104	.	.	*
58	chr2:3954727..3955205	478	chr3	13587703	13592579	4876	sens	3180	248	.	.	*
59	chr2:3956274..3965491	9217	chr3	13588805	13592579	3774	sens	3179	236	.	.	3
59	chr2:3956350..3964963	8613	chr1	15082060	15085670	3610	sens	3298	162	.	.	1
60	chr2:4171056..4171205	149	chr1	12753507	12760316	6809	sens	6735	826	.	ATCOPIA93(AT1TE41580);ATCOPIA93(AT1TE41570);ATCOPIA93(AT1TE41575)	0
60	chr2:4171056..4171205	149	chr5	5629977	5635294	5317	sens	5232	818	.	ATCOPIA93(AT5TE20395)	139
61	chr2:4237436..4237887	451	chr4	3950888	3955810	4922	inverse	4363	366	.	.	15
61	chr2:4237513..4238359	846	chr5	11729401	11736163	6762	sens	4229	180	.	.	3
61	chr2:4237557..4238091	534	chr3	13588923	13592490	3567	sens	3161	168	.	.	0
61	chr2:4237557..4243077	5520	chr3	13588916	13592496	3580	sens	3181	100	.	.	0
61	chr2:4238568..4238730	162	chr3	13705293	13711739	6446	sens	5149	104	.	ATDNA12T3_2(AT3TE55730);ATDNA12T3_2(AT3TE55765);ATDNA12T3_2(AT3TE55775);ATDNA12T3_2(AT3TE55720);ATDNA12T3_2(AT3TE55745);ATDNA12T3_2(AT3TE55740);ATDNA12T3_2(AT3TE55750);ATDNA12T3_2(AT3TE55755);ATDNA12T3_2(AT3TE55760);ATDNA12T3_2(AT3TE55725);ATDNA12T3_2(AT3TE55770);ATDNA12T3_2(AT3TE55735);ATDNA12T3_2(AT3TE55780)	2
61	chr2:4242793..4243418	625	chr4	3950887	3955539	4652	inverse	2681	286	.	.	15
61	chr2:4242896..4243917	1021	chr3	14191681	14195167	3486	inverse	2800	50	.	.	0
61	chr2:4243035..4243435	400	chr5	11731583	11736152	4569	sens	1681	116	.	.	3
61	chr2:4243064..4243376	312	chr3	13589342	13592483	3141	sens	2988	218	.	.	0
62	chr2:4390247..4391281	1034	chr3	13588826	13592394	3568	inverse	3424	142	.	.	0
62	chr2:4390495..4390820	325	chr5	11733095	11736125	3030	inverse	2939	58	.	.	0
63	chr2:4698082..4698725	643	chr3	13588822	13592568	3746	sens	3510	104	.	.	*
64	chr2:5567146..5577685	10539	chr4	3984178	3986880	2702	sens	2386	74	.	.	0
64	chr2:5567849..5577927	10078	chr4	3965753	3969392	3639	sens	3085	62	.	.	8
64	chr2:5569409..5572667	3258	chr1	15082099	15085400	3301	inverse	3097	104	.	.	1
64	chr2:5569477..5577483	8006	chr3	13588806	13592321	3515	inverse	3461	178	.	.	1
64	chr2:5575082..5577335	2253	chr4	3999026	4001201	2175	sens	1760	60	.	.	0
65	chr2:8267663..8272348	4685	chr3	10181982	10182386	404	sens	383	108	AT2G19090	.	0
65	chr2:8272168..8272305	137	chr1	12753511	12760382	6871	inverse	6860	1646	.	ATCOPIA93(AT1TE41580);ATCOPIA93(AT1TE41575)	1
65	chr2:8272168..8272305	137	chr5	5629981	5635296	5315	inverse	5302	1608	.	ATCOPIA93(AT5TE20395)	316
66	chr2:19475806..19475903	97	chr1	12753520	12760391	6871	sens	6627	824	.	ATCOPIA93(AT1TE41580);ATCOPIA93(AT1TE41575)	0
66	chr2:19475806..19475903	97	chr5	5629983	5635304	5321	sens	5313	818	.	ATCOPIA93(AT5TE20395)	174
67	chr3:3351852..3356952	5100	chr4	4358136	4360281	2145	inverse	2050	234	AT3G10710;AT3G10720	ATENSPM3(AT4TE18510);ATLANTYS1(AT4TE18500);ATENSPM3(AT4TE18505)	*
68	chr3:3549888..3550083	195	chr2	4385870	4394233	8363	sens	4055	226	AT3G11325	ATHILA3(AT2TE18410);ATENSPM3(AT2TE18415)	0
68	chr3:3549888..3550083	195	chr2	4900810	4909268	8458	inverse	4038	434	AT3G11325	ATENSPM3(AT2TE20205)	202
69	chr3:3573618..3573970	352	chr5	5630194	5635156	4962	sens	4256	72	AT3G11402	ATCOPIA93(AT5TE20395)	*
70	chr3:4589949..4590097	148	chr1	12753511	12760318	6807	sens	6802	954	AT3G13900	ATCOPIA93(AT1TE41580);ATCOPIA93(AT1TE41575)	0
70	chr3:4589949..4590097	148	chr5	5629982	5635305	5323	sens	5273	914	AT3G13900	ATCOPIA93(AT5TE20395)	168
71	chr3:5285401..5285724	323	chr5	11686028	11697079	11051	sens	2084	282	.	ATHILA6A(AT5TE42135)	0
71	chr3:5285492..5285728	236	chr5	11833032	11842164	9132	inverse	245	236	.	ATHILA6A(AT5TE42470)	8
71	chr3:5285507..5285724	217	chr5	11935296	11945289	9993	inverse	2647	334	.	ATHILA6A(AT5TE42710)	0
71	chr3:5285507..5285728	221	chr4	3274877	3285033	10156	inverse	2737	270	.	ATHILA0_I(AT4TE15025);ATHILA3(AT4TE15005);ATHILA6A(AT4TE15030)	8
71	chr3:5285514..5285728	214	chr5	11810300	11817812	7512	sens	286	226	.	ATHILA6A(AT5TE42440)	0
72	chr3:8036011..8036108	97	chr1	12753567	12760366	6799	sens	6704	788	.	ATCOPIA93(AT1TE41580);ATCOPIA93(AT1TE41575)	0
72	chr3:8036011..8036108	97	chr5	5630001	5635297	5296	sens	5241	760	.	ATCOPIA93(AT5TE20395)	134
73	chr3:9019495..9019591	96	chr2	4900831	4909285	8454	inverse	2854	542	.	ATENSPM3(AT2TE20205);ATENSPM7(AT2TE20210)	277
73	chr3:9019495..9019622	127	chr2	4385853	4393305	7452	sens	2871	266	.	ATHILA3(AT2TE18410);ATENSPM3(AT2TE18415)	2
74	chr3:9043436..9043547	111	chr2	4385919	4393469	7550	sens	2863	666	.	ATHILA3(AT2TE18410);ATENSPM3(AT2TE18415)	1
74	chr3:9043436..9043773	337	chr1	11302768	11309787	7019	sens	2313	146	.	ATENSPM3(AT1TE36570)	0
74	chr3:9043438..9043531	93	chr2	4900808	4909219	8411	inverse	3572	1306	.	ATENSPM3(AT2TE20205)	651
75	chr3:9142495..9142632	137	chr2	4901288	4906335	5047	inverse	2257	68	.	ATENSPM3(AT2TE20205)	*
76	chr3:10647573..10648089	516	chr1	11304562	11309062	4500	inverse	2537	64	AT3G28415	ATENSPM3(AT1TE36570)	0
76	chr3:10647578..10647846	268	chr2	4385873	4393315	7442	inverse	2745	382	AT3G28415	ATHILA3(AT2TE18410);ATENSPM3(AT2TE18415)	3
76	chr3:10647627..10647765	138	chr2	4900823	4909265	8442	sens	2950	758	AT3G28415	ATENSPM3(AT2TE20205)	366
77	chr3:11417966..11418907	941	chr4	3950893	3955525	4632	inverse	4335	112	.	.	6
77	chr3:11417966..11418907	941	chr5	11727470	11736163	8693	sens	4738	130	.	.	0
78	chr3:11422988..11423479	491	chr4	3950900	3955247	4347	inverse	1652	210	.	.	*
79	chr3:12209082..12212216	3134	chr3	13588790	13592577	3787	sens	3764	150	.	.	*
80	chr3:12225739..12232985	7246	chr3	13588920	13592573	3653	sens	2978	98	.	.	*
81	chr3:12245484..12247328	1844	chr3	13588828	13592574	3746	sens	3100	188	.	.	*
82	chr3:13187023..13187656	633	chr3	13587630	13592575	4945	inverse	3510	276	.	.	13
82	chr3:13187023..13187656	633	chr3	13588797	13592575	3778	inverse	3510	250	.	.	13
83	chr3:13400059..13407564	7505	chr4	3655373	3655990	617	sens	614	444	.	.	0
83	chr3:13400059..13407564	7505	chr5	12710434	12710663	229	inverse	226	448	.	ATENSPM5(AT5TE45000);ATHILA3(AT5TE45005)	1
83	chr3:13400059..13407564	7505	chr5	971392	971580	188	sens	186	364	.	.	0
83	chr3:13400059..13407613	7554	chr1	15214383	15214507	124	inverse	112	206	.	ATENSPM5(AT1TE49955)	4
83	chr3:13400059..13407613	7554	chr5	18311649	18311776	127	sens	122	238	.	ATCOPIA68(AT5TE65910)	0
83	chr3:13401546..13407564	6018	chr1	7024972	7025327	355	inverse	346	388	.	ATENSPM6(AT1TE22710)	0
84	chr3:13588896..13589969	1073	chr4	3953424	3953624	200	inverse	192	60	.	.	59
84	chr3:13589398..13590454	1056	chr2	3606157	3607805	1648	inverse	1629	50	.	.	3
84	chr3:13589499..13590498	999	chr3	14195102	14200446	5344	inverse	2823	84	.	.	8
84	chr3:13589503..13590038	535	chr5	11138651	11143655	5004	inverse	1140	180	.	ATGP2(AT5TE40350)	0
84	chr3:13589503..13590285	782	chr2	17909	23146	5237	inverse	416	164	.	ATGP2(AT2TE00015)	2
84	chr3:13589504..13590293	789	chr2	58735	63422	4687	inverse	474	134	.	ATGP2(AT2TE00110)	4
84	chr3:13589520..13590276	756	chr2	2565124	2569911	4787	inverse	2035	116	.	ATGP2(AT2TE11540)	0
84	chr3:13589520..13590279	759	chr4	1667979	1669207	1228	sens	1184	114	.	ATGP2(AT4TE08440);ATENSPM2(AT4TE08435)	0
85	chr3:13591846..13592255	409	chr4	3869451	3876878	7427	inverse	602	114	.	ATHILA(AT4TE16945)	21
85	chr3:13592164..13592173	9	chr5	11138954	11144681	5727	inverse	2858	98	.	ATGP2(AT5TE40350)	0
86	chr3:13705824..13706280	456	chr4	1797053	1804088	7035	sens	2069	110	.	ATGP2N(AT4TE08985);ATGP2(AT4TE08980)	*
87	chr3:13707886..13707886	0	chr2	4239528	4244276	4748	sens	1664	96	.	ATGP2(AT2TE17875)	*
88	chr3:13708935..13709371	436	chr4	1796836	1801049	4213	sens	2788	84	.	ATGP2N(AT4TE08985);ATGP2(AT4TE08980)	*
89	chr3:13709701..13716525	6824	chr3	11420347	11422350	2003	sens	1604	94	.	ATGP2(AT3TE47595)	*
90	chr3:14193741..14193771	30	chr4	5581677	5586395	4718	inverse	1410	222	.	ATGP2N(AT4TE23410)	*
91	chr3:14193979..14195877	1898	chr5	3253128	3253274	146	inverse	137	94	AT3G41762	.	1761
91	chr3:14195688..14195849	161	chr3	11543813	11549107	5294	sens	2758	318	AT3G41762	VANDAL21(AT3TE48070)	0
91	chr3:14195732..14195849	117	chr5	13963063	13967691	4628	sens	3388	270	AT3G41762	VANDAL21(AT5TE49755)	0
91	chr3:14195764..14195849	85	chr2	10001490	10007272	5782	inverse	3420	860	AT3G41762	VANDAL21(AT2TE42810)	271
91	chr3:14195764..14195849	85	chr2	1507006	1513183	6177	sens	3559	456	AT3G41762	VANDAL21(AT2TE06955)	0
92	chr3:14196613..14199019	2406	chr5	3253128	3253276	148	inverse	145	3400	AT3G41768	.	1777
92	chr3:14196916..14198573	1657	chr2	7190932	7191520	588	sens	581	1018	AT3G41768	.	440
92	chr3:14197132..14198758	1626	chr2	2594	3503	909	sens	904	414	AT3G41768	.	469
92	chr3:14198647..14198670	23	chr1	15081974	15085676	3702	sens	3313	130	AT3G41768	.	4
92	chr3:14198926..14199833	907	chr2	3605698	3607810	2112	inverse	2064	50	AT3G41768;AT3G41979	.	0
92	chr3:14198926..14199833	907	chr4	3950534	3955197	4663	inverse	4535	162	AT3G41768;AT3G41979	.	2
92	chr3:14198926..14202025	3099	chr2	3625069	3627385	2316	inverse	2176	62	AT3G41768;AT3G41979	.	0
92	chr3:14199175..14200159	984	chr2	3618070	3624298	6228	sens	2124	98	AT3G41768;AT3G41979	.	8
92	chr3:14199857..14203657	3800	chr1	13972015	13973894	1879	inverse	1575	54	AT3G41979	ATGP2N(AT1TE45860);ATLINE2(AT1TE45855)	0
92	chr3:14199931..14200862	931	chr1	12566495	12568080	1585	inverse	1418	70	.	ATGP2N(AT1TE40940)	0
92	chr3:14199931..14200862	931	chr1	20475946	20477917	1971	sens	1826	140	.	ATGP2N(AT1TE67645)	0
92	chr3:14199931..14200862	931	chr3	12511607	12513553	1946	inverse	1778	142	.	ATGP2N(AT3TE51565)	0
92	chr3:14199989..14202716	2727	chr3	14026873	14029519	2646	inverse	2291	90	.	ATGP2N(AT3TE57550)	0
92	chr3:14200046..14200862	816	chr2	6509126	6510486	1360	inverse	1338	68	.	ATGP2N(AT2TE26610)	0
92	chr3:14200046..14200862	816	chr2	9191759	9193697	1938	sens	1638	106	.	ATGP2N(AT2TE38905)	0
92	chr3:14200046..14200862	816	chr4	2361556	2363087	1531	sens	1383	106	.	ATGP2N(AT4TE10985);TA11(AT4TE10980)	6
92	chr3:14200130..14200949	819	chr2	43566	47795	4229	sens	2878	166	.	ATGP2(AT2TE00075)	67
92	chr3:14200130..14200976	846	chr2	3227436	3230586	3150	sens	2818	102	.	ATLINE1_2(AT2TE13950);ATGP2(AT2TE13955)	0
92	chr3:14200360..14200949	589	chr2	2564667	2569726	5059	sens	2818	138	.	ATGP2(AT2TE11540)	0
92	chr3:14200446..14200949	503	chr2	4237899	4242972	5073	inverse	2837	200	.	ATGP2(AT2TE17875)	0
92	chr3:14200446..14200949	503	chr3	15040270	15042826	2556	inverse	2156	78	.	ATGP2(AT3TE61305);ATGP2(AT3TE61300);ATGP2(AT3TE61295);ATLANTYS2(AT3TE61290)	0
92	chr3:14200517..14200949	432	chr4	1797019	1803182	6163	inverse	4612	150	.	ATGP2N(AT4TE08985);ATGP2(AT4TE08980)	1
92	chr3:14200775..14201055	280	chr2	14498	22978	8480	sens	2892	162	.	ATGP2(AT2TE00015)	0
92	chr3:14200851..14200949	98	chr3	11418962	11422705	3743	inverse	3432	116	.	ATGP2(AT3TE47595)	0
92	chr3:14200851..14200976	125	chr5	11139987	11144503	4516	sens	2916	80	.	ATGP2(AT5TE40350)	2
92	chr3:14201702..14202112	410	chr2	3354	3503	149	sens	149	164	.	.	295
92	chr3:14201721..14202114	393	chr4	5581576	5586545	4969	inverse	506	386	.	ATGP2N(AT4TE23410)	234
92	chr3:14201762..14202716	954	chr2	9191756	9193697	1941	sens	1664	88	.	ATGP2N(AT2TE38905)	0
92	chr3:14202108..14202164	56	chr4	3950828	3955151	4323	inverse	2543	58	.	.	2
92	chr3:14202906..14203657	751	chr1	20475917	20477819	1902	sens	1807	74	.	ATGP2N(AT1TE67645)	0
92	chr3:14203263..14203655	392	chr4	5581581	5586457	4876	inverse	1394	132	.	ATGP2N(AT4TE23410)	234
93	chr3:14457093..14457312	219	chr2	4389271	4390592	1321	inverse	1077	80	.	ATHILA3(AT2TE18410);ATENSPM3(AT2TE18415)	0
93	chr3:14457168..14457296	128	chr2	4903490	4909015	5525	sens	2484	232	.	ATENSPM3(AT2TE20205)	22
94	chr3:15712363..15719864	7501	chr4	3970231	3974118	3887	inverse	3386	106	.	.	0
94	chr3:15712706..15714657	1951	chr1	15082078	15085821	3743	sens	3389	104	.	.	7
94	chr3:15712950..15713465	515	chr4	3950519	3955401	4882	inverse	4084	112	.	.	3
94	chr3:15713098..15719874	6776	chr4	3984299	3987343	3044	inverse	2582	72	.	.	0
94	chr3:15713101..15719917	6816	chr4	4010166	4011690	1524	inverse	1490	52	.	.	6
94	chr3:15713133..15719864	6731	chr4	3999030	4002336	3306	inverse	2995	78	.	.	0
94	chr3:15713146..15719894	6748	chr4	3965771	3968851	3080	inverse	3067	84	.	.	5
95	chr3:15720220..15720981	761	chr3	13588831	13592586	3755	sens	3727	220	.	.	1
95	chr3:15720641..15721345	704	chr4	3969393	3973804	4411	inverse	770	70	.	.	0
96	chr3:16618765..16619206	441	chr5	5630176	5635179	5003	sens	4493	78	AT3G45290	ATCOPIA93(AT5TE20395)	*
97	chr3:16767338..16767437	99	chr2	4900833	4909247	8414	inverse	3467	800	.	ATENSPM3(AT2TE20205)	401
97	chr3:16767338..16767548	210	chr2	4385891	4394205	8314	sens	2517	378	.	ATHILA3(AT2TE18410);ATENSPM3(AT2TE18415)	0
98	chr3:17341732..17341847	115	chr2	5852427	5857334	4907	inverse	4877	1384	AT3G47090	ATCOPIA12(AT2TE23850);ATCOPIA13(AT2TE23855)	*
99	chr4:1801439..1803802	2363	chr3	13589327	13592519	3192	sens	3147	180	.	.	0
99	chr4:1801439..1803802	2363	chr3	13590283	13592519	2236	sens	2048	154	.	.	0
100	chr4:1803980..1804289	309	chr4	3950884	3955463	4579	inverse	3980	200	.	.	*
101	chr4:3737237..3737687	450	chr4	3974753	3979457	4704	inverse	2885	66	.	.	4
101	chr4:3737427..3745571	8144	chr3	13588806	13592481	3675	sens	2989	96	.	.	0
101	chr4:3737501..3745639	8138	chr1	15082095	15086025	3930	sens	3250	102	.	.	2
101	chr4:3737506..3744383	6877	chr2	3605713	3607837	2124	inverse	2070	64	.	.	0
101	chr4:3737536..3744383	6847	chr5	11707955	11710354	2399	inverse	2172	50	.	.	0
101	chr4:3737577..3738329	752	chr4	3950688	3955705	5017	inverse	4113	114	.	.	0
101	chr4:3737702..3747443	9741	chr4	3970305	3973804	3499	inverse	3120	104	.	.	0
102	chr4:3866554..3866804	250	chr4	3950549	3957370	6821	sens	5388	346	.	ATHILA2(AT4TE17240)	*
103	chr4:3867884..3867897	13	chr3	13588853	13592579	3726	inverse	3195	192	.	.	*
104	chr4:3868185..3868195	10	chr4	3950608	3955920	5312	sens	3703	380	.	.	*
105	chr4:3951894..3952153	259	chr2	42815	48355	5540	sens	386	134	.	ATGP2(AT2TE00075)	*
106	chr4:3953465..3954347	882	chr2	3225761	3226663	902	sens	770	84	.	ATLINE1_2(AT2TE13950);ATGP2(AT2TE13955)	0
106	chr4:3953751..3954331	580	chr2	18697	20522	1825	sens	1595	162	.	ATGP2(AT2TE00015)	0
106	chr4:3953780..3954331	551	chr5	11138468	11143784	5316	sens	1866	176	.	ATGP2(AT5TE40350)	0
107	chr4:3955172..3965753	10581	chr2	5565128	5567925	2797	sens	2282	102	.	ATHILA2(AT2TE22505)	1
107	chr4:3955831..3965744	9913	chr4	3747184	3750000	2816	inverse	2550	148	.	ATHILA6B(AT4TE16570)	0
108	chr4:3968323..3970317	1994	chr1	15179527	15181761	2234	sens	2032	100	.	ATHILA6B(AT1TE49845)	0
108	chr4:3968323..3975649	7326	chr1	15832527	15834456	1929	inverse	1896	48	.	ATHILA2(AT1TE52125);ATHILA2(AT1TE52105)	3
108	chr4:3968769..3972681	3912	chr3	15719862	15721956	2094	inverse	1843	114	.	ATHILA2(AT3TE63540)	0
108	chr4:3968770..3970323	1553	chr3	15711545	15713222	1677	inverse	1597	52	.	ATHILA2(AT3TE63540)	3
108	chr4:3968781..3970462	1681	chr2	5565128	5568010	2882	sens	2508	172	.	ATHILA2(AT2TE22505)	5
108	chr4:3969379..3970293	914	chr1	15191728	15192908	1180	sens	1151	92	.	ATHILA2(AT1TE49850)	0
108	chr4:3971559..3974981	3422	chr5	11460346	11462087	1741	sens	1658	54	.	ATHILA2(AT5TE41425)	0
108	chr4:3973006..3978849	5843	chr4	3747275	3749974	2699	inverse	2455	164	.	ATHILA6B(AT4TE16570)	12
108	chr4:3973037..3977971	4934	chr5	12040202	12043298	3096	inverse	2750	68	.	ATHILA6A(AT5TE42975)	0
108	chr4:3973228..3974965	1737	chr2	5577287	5578921	1634	sens	1555	94	.	ATHILA2(AT2TE22520)	0
108	chr4:3974052..3974964	912	chr2	5565128	5567922	2794	sens	2384	162	.	ATHILA2(AT2TE22505)	5
108	chr4:3974750..3984332	9582	chr1	15179952	15181889	1937	sens	1629	120	.	ATHILA6B(AT1TE49845)	0
108	chr4:3978868..3984476	5608	chr1	15191621	15192967	1346	sens	1227	98	.	ATHILA2(AT1TE49850)	0
109	chr4:3988883..3995918	7035	chr3	13588800	13592549	3749	inverse	3395	64	.	.	*
110	chr4:4002204..4006211	4007	chr3	15711486	15712743	1257	inverse	1125	66	.	ATHILA2(AT3TE63540)	9
110	chr4:4003110..4009433	6323	chr2	5565808	5567930	2122	sens	1816	148	.	ATHILA2(AT2TE22505)	2
110	chr4:4004076..4006222	2146	chr5	12040214	12043276	3062	inverse	2661	78	.	ATHILA6A(AT5TE42975)	0
111	chr4:4026715..4026961	246	chr4	3950519	3955401	4882	inverse	3497	342	.	.	*
112	chr4:4330878..4331700	822	chr3	13590014	13592575	2561	sens	2328	52	.	.	*
113	chr4:4780534..4780713	179	chr5	11766393	11767434	1041	inverse	1017	58	.	ATHILA5(AT5TE42330)	*
114	chr4:4781359..4781396	37	chr2	3965163	3966125	962	inverse	837	84	.	ATHILA2(AT2TE16860)	*
115	chr4:4967000..4967959	959	chr3	13588829	13592564	3735	inverse	3112	130	.	.	*
116	chr4:8561572..8561742	170	chr5	5629980	5635289	5309	sens	5223	836	AT4G14970	ATCOPIA93(AT5TE20395)	159
116	chr4:8561648..8561742	94	chr1	12753512	12760363	6851	sens	6794	838	AT4G14970	ATCOPIA93(AT1TE41580);ATCOPIA93(AT1TE41575)	0
116	chr4:8561648..8561842	194	chr3	10181988	10182392	404	inverse	397	70	AT4G14970	.	0
117	chr4:9320021..9320640	619	chr1	7714742	7722470	7728	sens	7318	1262	AT4G16550	ATCOPIA78(AT1TE24850)	2
117	chr4:9320021..9323263	3242	chr1	3360542	3361308	766	inverse	754	150	AT4G16550	ATCOPIA78(AT1TE10930);ATCOPIA78(AT1TE10935)	0
117	chr4:9320075..9320640	565	chr1	18013198	18018259	5061	sens	4829	1300	AT4G16550	ATCOPIA78(AT1TE59755)	0
117	chr4:9320075..9320640	565	chr1	21524998	21529469	4471	inverse	4014	1336	AT4G16550	ATCOPIA78(AT1TE71045)	9
117	chr4:9320075..9320640	565	chr1	3780801	3785719	4918	sens	4508	1384	AT4G16550	ATCOPIA78(AT1TE12295)	0
117	chr4:9320075..9320640	565	chr3	22059583	22064328	4745	sens	4347	1258	AT4G16550	ATCOPIA78(AT3TE89830)	0
117	chr4:9320075..9320640	565	chr3	22695568	22700052	4484	inverse	4354	1414	AT4G16550	ATCOPIA78(AT3TE92525)	0
117	chr4:9320075..9320640	565	chr5	4208085	4213049	4964	inverse	4754	1392	AT4G16550	ATCOPIA78(AT5TE15240)	0
117	chr4:9320075..9320683	608	chr3	13369251	13373860	4609	sens	4485	930	AT4G16550	ATCOPIA78(AT3TE54550)	0
118	chr4:9649959..9650180	221	chr1	12753515	12760162	6647	sens	2782	1174	AT4G17190	ATCOPIA93(AT1TE41580);ATCOPIA93(AT1TE41575)	0
118	chr4:9650040..9650151	111	chr5	5629977	5635306	5329	sens	5292	1756	AT4G17190	ATCOPIA93(AT5TE20395)	388
118	chr4:9650040..9650164	124	chr3	10181982	10182391	409	inverse	401	146	AT4G17190	.	0
119	chr4:9650230..9651158	928	chr5	5629980	5635282	5302	sens	5284	1594	AT4G17200;AT4G17190	ATCOPIA93(AT5TE20395)	*
120	chr4:10739583..10739988	405	chr1	21524992	21529530	4538	sens	4527	1102	AT4G19740	ATCOPIA78(AT1TE71045)	2
120	chr4:10739583..10739988	405	chr1	7714742	7722145	7403	inverse	7345	928	AT4G19740	ATCOPIA78(AT1TE24850)	0
120	chr4:10739590..10739988	398	chr3	13369256	13373817	4561	inverse	4550	660	AT4G19740	ATCOPIA78(AT3TE54550)	0
120	chr4:10739659..10739988	329	chr1	18013166	18018038	4872	inverse	4642	1016	AT4G19740	ATCOPIA78(AT1TE59755)	0
120	chr4:10739659..10739988	329	chr1	3780769	3785628	4859	inverse	4565	1102	AT4G19740	ATCOPIA78(AT1TE12295)	1
120	chr4:10739659..10739988	329	chr1	7717360	7722221	4861	inverse	4721	874	AT4G19740	ATCOPIA78(AT1TE24850)	0
120	chr4:10739659..10739988	329	chr3	22059539	22064250	4711	inverse	4404	1180	AT4G19740	ATCOPIA78(AT3TE89830)	42
120	chr4:10739659..10739988	329	chr3	22695564	22700155	4591	sens	4568	1144	AT4G19740	ATCOPIA78(AT3TE92520);ATCOPIA78(AT3TE92525)	16
120	chr4:10739659..10739988	329	chr5	4208080	4213081	5001	sens	4632	1040	AT4G19740	ATCOPIA78(AT5TE15240)	0
120	chr4:10739659..10740111	452	chr1	3360538	3361293	755	sens	747	156	AT4G19740	ATCOPIA78(AT1TE10930);ATCOPIA78(AT1TE10935)	0
121	chr4:10898002..10907196	9194	chr1	6706699	6707874	1175	sens	1125	58	AT4G20170;AT4G20190	META1(AT1TE21710)	0
121	chr4:10898002..10907715	9713	chr3	17364524	17365005	481	inverse	439	48	AT4G20170;AT4G20190	META1(AT3TE70410)	0
121	chr4:10899004..10907196	8192	chr1	4407462	4408638	1176	inverse	1126	82	AT4G20170;AT4G20190	META1(AT1TE14315)	0
121	chr4:10899004..10907196	8192	chr1	6540900	6542074	1174	sens	1124	76	AT4G20170;AT4G20190	META1(AT1TE21210)	0
121	chr4:10899004..10907196	8192	chr2	911728	912882	1154	sens	1104	74	AT4G20170;AT4G20190	META1(AT2TE04085)	0
121	chr4:10899004..10907196	8192	chr3	14958447	14959621	1174	inverse	1124	70	AT4G20170;AT4G20190	META1(AT3TE61000)	0
121	chr4:10899004..10907196	8192	chr3	18736760	18737934	1174	sens	1124	58	AT4G20170;AT4G20190	META1(AT3TE76010)	0
121	chr4:10899004..10907196	8192	chr5	14411844	14412995	1151	sens	1088	64	AT4G20170;AT4G20190	META1(AT5TE51845)	0
121	chr4:10899004..10907196	8192	chr5	14471144	14472295	1151	sens	1088	70	AT4G20170;AT4G20190	META1(AT5TE52075)	0
121	chr4:10899004..10907540	8536	chr5	9383160	9384272	1112	inverse	1085	66	AT4G20170;AT4G20190	META1(AT5TE34040)	0
121	chr4:10899004..10907715	8711	chr2	1397558	1398067	509	sens	478	48	AT4G20170;AT4G20190	META1(AT2TE06405)	0
121	chr4:10899004..10907715	8711	chr3	15816336	15816825	489	sens	452	48	AT4G20170;AT4G20190	META1(AT3TE63950)	0
121	chr4:10899004..10907715	8711	chr3	16040488	16041002	514	inverse	492	58	AT4G20170;AT4G20190	META1(AT3TE64915)	0
121	chr4:10899004..10907715	8711	chr5	10402188	10403361	1173	inverse	1123	62	AT4G20170;AT4G20190	META1(AT5TE37975)	0
122	chr4:12413348..12416017	2669	chr4	4358132	4360293	2161	inverse	1988	234	AT4G23870;AT4G23880	ATENSPM3(AT4TE18510);ATLANTYS1(AT4TE18500);ATENSPM3(AT4TE18505)	*
123	chr4:13251935..13253229	1294	chr1	3360539	3361312	773	sens	756	196	AT4G26150	ATCOPIA78(AT1TE10930);ATCOPIA78(AT1TE10935)	0
123	chr4:13252207..13252518	311	chr1	21526212	21529538	3326	sens	3280	880	.	ATCOPIA78(AT1TE71045)	0
123	chr4:13252207..13252518	311	chr3	22696783	22700153	3370	sens	3341	842	.	ATCOPIA78(AT3TE92525)	0
123	chr4:13252449..13252518	69	chr1	7714733	7722338	7605	inverse	7390	894	.	ATCOPIA78(AT1TE24850)	0
123	chr4:13252449..13252518	69	chr5	4208082	4213062	4980	sens	4590	992	.	ATCOPIA78(AT5TE15240)	0
123	chr4:13252525..13252965	440	chr3	22695565	22700077	4512	sens	4491	954	.	ATCOPIA78(AT3TE92525)	0
123	chr4:13252525..13252965	440	chr5	4208082	4213062	4980	sens	4590	990	.	ATCOPIA78(AT5TE15240)	0
123	chr4:13252525..13253191	666	chr1	21524994	21525465	471	sens	421	106	.	ATCOPIA78(AT1TE71045)	0
123	chr4:13252525..13253326	801	chr1	18013165	18016901	3736	inverse	3698	1058	AT4G26150	ATCOPIA78(AT1TE59755)	77
123	chr4:13252525..13253326	801	chr1	3780768	3784504	3736	inverse	3618	974	AT4G26150	ATCOPIA78(AT1TE12295)	0
123	chr4:13252525..13253326	801	chr3	13369252	13372792	3540	inverse	3159	544	AT4G26150	ATCOPIA78(AT3TE54550)	0
123	chr4:13252525..13253326	801	chr3	22059538	22064238	4700	inverse	3705	1030	AT4G26150	ATCOPIA78(AT3TE89830)	1
123	chr4:13252525..13253657	1132	chr1	7717359	7721331	3972	inverse	3488	754	AT4G26150	ATCOPIA78(AT1TE24850)	0
124	chr4:13668518..13673852	5334	chr4	4358131	4360262	2131	inverse	2111	276	AT4G27290;AT4G27300	ATENSPM3(AT4TE18510);ATLANTYS1(AT4TE18500);ATENSPM3(AT4TE18505)	*
125	chr4:17154860..17155612	752	chr5	5630033	5635134	5101	sens	4976	70	AT4G36260	ATCOPIA93(AT5TE20395)	*
126	chr4:17511985..17512767	782	chr2	1265875	1271634	5759	inverse	1988	342	AT4G37210	VANDAL21(AT2TE05755)	0
126	chr4:17512096..17512273	177	chr3	11541551	11549124	7573	sens	3345	534	AT4G37210	VANDAL21(AT3TE48070)	0
126	chr4:17512169..17512273	104	chr2	1505598	1513124	7526	sens	3403	690	AT4G37210	VANDAL21(AT2TE06955)	0
126	chr4:17512208..17512273	65	chr2	10001502	10009608	8106	inverse	3457	1406	AT4G37210	VANDAL21(AT2TE42810)	593
126	chr4:17512208..17512273	65	chr5	13960878	13967940	7062	sens	3517	500	AT4G37210	VANDAL21(AT5TE49755)	0
126	chr4:17512208..17512880	672	chr3	13072520	13078376	5856	sens	2550	264	AT4G37210	VANDAL21(AT3TE53580)	0
127	chr5:913859..914446	587	chr1	11304563	11309787	5224	inverse	194	92	AT5G03600	ATENSPM3(AT1TE36570)2	*
128	chr5:915339..915383	44	chr2	4386308	4392316	6008	inverse	380	302	.	ATHILA3(AT2TE18410);ATENSPM3(AT2TE18415)2	*
129	chr5:2123289..2123790	501	chr2	4901371	4909242	7871	inverse	1390	110	AT5G06839	ATENSPM3(AT2TE20205)	*
130	chr5:2610008..2612736	2728	chr4	4358137	4360243	2106	inverse	2066	422	AT5G08130	ATENSPM3(AT4TE18510);ATLANTYS1(AT4TE18500);ATENSPM3(AT4TE18505)	*
131	chr5:5977351..5983454	6103	chr3	14082605	14084028	1423	inverse	1403	66	AT5G18070;AT5G18065	ATENSPM3(AT3TE57715)	0
131	chr5:5980263..5980983	720	chr4	4358131	4360292	2161	inverse	2144	516	AT5G18065	ATENSPM3(AT4TE18510);ATLANTYS1(AT4TE18500);ATENSPM3(AT4TE18505)	212
132	chr5:9624750..9624842	92	chr2	4900822	4909218	8396	inverse	3259	588	AT5G27300	ATENSPM3(AT2TE20205)	296
132	chr5:9624750..9624881	131	chr2	4385920	4393310	7390	sens	2892	254	AT5G27300	ATHILA3(AT2TE18410);ATENSPM3(AT2TE18415)	0
133	chr5:10248983..10251449	2466	chr4	3950909	3953686	2777	sens	2559	48	.	.	*
134	chr5:11204896..11213628	8732	chr5	11732020	11736166	4146	inverse	3872	116	.	.	*
135	chr5:11322671..11322828	157	chr5	11702184	11707206	5022	inverse	3537	182	.	.	*
136	chr5:11705653..11706236	583	chr5	11320537	11325747	5210	inverse	509	180	.	ATHILA6A(AT5TE41070)	*
137	chr5:11710918..11711791	873	chr4	3950518	3956007	5489	sens	4920	148	.	.	*
138	chr5:11728297..11728522	225	chr5	12007455	12016779	9324	inverse	859	146	.	ATHILA2(AT5TE42900)	*
139	chr5:11728605..11729400	795	chr2	4386593	4391184	4591	inverse	274	64	.	ATHILA3(AT2TE18410);ATENSPM3(AT2TE18415)	0
139	chr5:11728622..11732218	3596	chr4	3951870	3953768	1898	inverse	1742	108	.	.	10
139	chr5:11729649..11730394	745	chr5	11813559	11819841	6282	inverse	644	284	.	ATHILA6A(AT5TE42440)	0
139	chr5:11729701..11731582	1881	chr3	13590427	13592578	2151	sens	2144	120	.	.	19
139	chr5:11730409..11730833	424	chr2	3619059	3624005	4946	sens	2379	68	.	.	10
139	chr5:11730822..11731589	767	chr2	43092	47951	4859	inverse	2465	124	.	ATGP2(AT2TE00075)	7
139	chr5:11730829..11731583	754	chr2	13072	17309	4237	inverse	1455	74	.	ATGP2(AT2TE00015)	0
139	chr5:11731495..11732251	756	chr2	4386461	4391184	4723	inverse	151	150	.	ATHILA3(AT2TE18410);ATENSPM3(AT2TE18415)	0
140	chr5:11732388..11733096	708	chr5	12010367	12015464	5097	inverse	841	94	.	ATHILA2(AT5TE42900)	12
140	chr5:11732707..11743406	10699	chr3	13590542	13592578	2036	sens	1785	44	.	.	16
140	chr5:11733429..11734361	932	chr2	2564896	2569387	4491	inverse	3394	148	.	ATGP2(AT2TE11540)	0
140	chr5:11733791..11734524	733	chr2	4904048	4908562	4514	sens	411	94	.	ATENSPM3(AT2TE20205)	23
140	chr5:11733820..11734524	704	chr5	11320515	11325890	5375	inverse	1786	330	.	ATHILA6A(AT5TE41070)	9
141	chr5:11819011..11819805	794	chr5	11727063	11733126	6063	sens	2181	190	.	.	*
142	chr5:12015757..12016996	1239	chr3	13588832	13592362	3530	inverse	3365	180	.	.	*
143	chr5:12030534..12031755	1221	chr3	13588823	13592569	3746	sens	3042	68	.	.	*
144	chr5:12112562..12123139	10577	chr3	13588912	13592486	3574	sens	3104	98	.	.	*
145	chr5:12125316..12128718	3402	chr3	13588788	13592368	3580	sens	3412	76	.	.	*
146	chr5:12485252..12486832	1580	chr2	4904534	4906825	2291	inverse	1886	62	.	ATENSPM3(AT2TE20205)	*
147	chr5:12603975..12604164	189	chr1	12753508	12759809	6301	inverse	6246	768	AT5G33370	ATCOPIA93(AT1TE41580);ATCOPIA93(AT1TE41570);ATCOPIA93(AT1TE41575)	0
147	chr5:12603975..12604164	189	chr5	5629977	5634971	4994	inverse	4936	774	AT5G33370	ATCOPIA93(AT5TE20395)	165
148	chr5:12949683..12950233	550	chr2	10002100	10009589	7489	sens	2202	100	.	VANDAL21(AT2TE42810)	*
149	chr5:14550370..14550707	337	chr3	10181982	10182381	399	sens	351	56	.	.	0
149	chr5:14550492..14550576	84	chr1	12753508	12759815	6307	inverse	6158	732	.	ATCOPIA93(AT1TE41580);ATCOPIA93(AT1TE41570);ATCOPIA93(AT1TE41575)	0
149	chr5:14550492..14550576	84	chr5	5629986	5634975	4989	inverse	4928	756	.	ATCOPIA93(AT5TE20395)	160
150	chr5:19519544..19519893	349	chr3	10182160	10182383	223	inverse	194	52	AT5G48140	.	0
150	chr5:19519546..19519749	203	chr1	12753520	12759818	6298	sens	6271	834	AT5G48140	ATCOPIA93(AT1TE41580);ATCOPIA93(AT1TE41575)	0
150	chr5:19519546..19519749	203	chr5	5629984	5634967	4983	sens	4913	878	AT5G48140	ATCOPIA93(AT5TE20395)	179
151	chr5:21317975..21319073	1098	chr3	18631568	18632043	475	inverse	416	72	AT5G52530	ATDNA2T9A(AT3TE75575)	0
151	chr5:21318303..21318712	409	chr1	19728526	19729287	761	sens	704	114	AT5G52530	ATDNA2T9B(AT1TE65210);HELITRON2(AT1TE65205)	0
151	chr5:21318303..21318712	409	chr1	7960491	7961253	762	inverse	705	124	AT5G52530	ATDNA2T9B(AT1TE25615)	0
151	chr5:21318303..21318712	409	chr2	11983186	11983910	724	inverse	668	96	AT5G52530	ATDNA2T9B(AT2TE52165)	0
151	chr5:21318303..21318712	409	chr2	12739525	12740237	712	inverse	574	90	AT5G52530	ATDNA2T9A(AT2TE55690)	0
151	chr5:21318303..21318712	409	chr4	10539021	10539606	585	inverse	551	108	AT5G52530	ATDNA2T9A(AT4TE48190)	0
151	chr5:21318303..21318712	409	chr4	5471632	5472393	761	inverse	704	104	AT5G52530	VANDALNX2(AT4TE22920)	0
151	chr5:21318659..21318712	53	chr4	11080496	11081994	1498	sens	1468	178	AT5G52530	ATDNA2T9A(AT4TE50860)	3
151	chr5:21318660..21318712	52	chr4	2639591	2640981	1390	sens	1360	156	AT5G52530	ATDNA2T9A(AT4TE12345)	18
151	chr5:21318735..21320053	1318	chr1	26375141	26375959	818	sens	778	70	AT5G52530	ATREP10D(AT1TE86380);ATDNA2T9A(AT1TE86375)	7
151	chr5:21318735..21320053	1318	chr4	11081537	11082070	533	sens	521	50	AT5G52530	ATDNA2T9A(AT4TE50860)	3
151	chr5:21318736..21320053	1317	chr2	12738695	12739240	545	inverse	533	60	AT5G52530	ATDNA2T9A(AT2TE55690)	6
152	chr5:23373982..23374373	391	chr1	12753862	12758435	4573	inverse	3039	64	AT5G57690	ATCOPIA93(AT1TE41580);ATCOPIA93(AT1TE41575)1	*
153	chr5:23864824..23869728	4904	chr4	4358136	4360231	2095	sens	1996	198	AT5G59120	ATENSPM3(AT4TE18510);ATLANTYS1(AT4TE18500);ATENSPM3(AT4TE18505)	*
154	chr5:24028627..24028773	146	chr2	4385871	4393462	7591	sens	2790	344	.	ATHILA3(AT2TE18410);ATENSPM3(AT2TE18415)	4
154	chr5:24028643..24028773	130	chr1	11302767	11309127	6360	sens	2643	90	.	ATENSPM3(AT1TE36570)	0
154	chr5:24028648..24028773	125	chr2	4900855	4909267	8412	inverse	3551	742	.	ATENSPM3(AT2TE20205)	351
155	chr5:24196449..24197993	1544	chr1	12755359	12759037	3678	sens	3046	52	AT5G60090	ATCOPIA93(AT1TE41580)1	*
156	chr5:25775322..25775612	290	chr3	13072505	13078287	5782	sens	3209	250	AT5G64460	VANDAL21(AT3TE53580)	0
156	chr5:25775336..25775756	420	chr2	1265085	1271650	6565	inverse	2460	336	AT5G64460	VANDAL21(AT2TE05755)	0
156	chr5:25775384..25775570	186	chr2	1505627	1513201	7574	sens	3664	780	AT5G64460	VANDAL21(AT2TE06955)	0
156	chr5:25775442..25775570	128	chr3	11541535	11549125	7590	sens	3150	596	AT5G64460	VANDAL21(AT3TE48070)	0
156	chr5:25775460..25775570	110	chr2	10001516	10009548	8032	inverse	3671	1502	AT5G64460	VANDAL21(AT2TE42810)	653
156	chr5:25775460..25775570	110	chr5	13960862	13968467	7605	sens	3731	564	AT5G64460	VANDAL21(AT5TE49755)	0
epiRIL60
	Acceptor		Donor
ID	position	size	chromosome	start	stop	size	orientation	overlap	read count	acceptor annotation (TAIR10)	donor annotation (Quesneville natural transposons)	discriminating reads score
1	chr1:6261344..6261460	116	chr2	1505601	1513010	7409	inverse	3522	876	AT1G18190	VANDAL21(AT2TE06955)	2
1	chr1:6261367..6261460	93	chr2	10001481	10009628	8147	sens	3453	1734	AT1G18190	VANDAL21(AT2TE42810)	574
2	chr1:12178270..12181765	3495	chr3	15283668	15286610	2942	inverse	2935	1002	AT1G33590;AT1G33600	ATENSPM3(AT3TE62120);ATENSPM3(AT3TE62130);HELITRON2(AT3TE62100)	*
3	chr1:14308591..14311622	3031	chr5	14524137	14524768	631	sens	535	70	.	ARNOLDY2(AT5TE52230)	*
4	chr1:16518841..16522983	4142	chr3	13586990	13587784	794	inverse	768	88	.	.	*
5	chr1:19449230..19456172	6942	chr3	1855904	1856012	108	sens	106	442	AT1G52220;AT1G52230;AT1G52240	.	0
5	chr1:19449230..19456172	6942	chr4	3655374	3655992	618	inverse	596	468	AT1G52220;AT1G52230;AT1G52240	.	0
5	chr1:19449230..19456172	6942	chr5	12710437	12710658	221	sens	198	470	AT1G52220;AT1G52230;AT1G52240	ATENSPM5(AT5TE45000)	0
6	chr1:25956040..25956309	269	chr2	4900837	4909258	8421	sens	4697	928	.	ATENSPM3(AT2TE20205)	*
7	chr2:2845..3353	508	chr3	14201455	14205097	3642	sens	3203	510	.	.	431
7	chr2:2886..5169	2283	chr5	3253128	3253276	148	inverse	147	4492	AT2G01010	.	1320
8	chr2:9542..19176	9634	chr3	13587002	13587784	782	sens	772	100	AT2G01023	.	*
9	chr2:2676203..2684484	8281	chr1	14592405	14592674	269	sens	252	108	.	ATENSPM5(AT1TE48035)	*
10	chr2:3956333..3964953	8620	chr3	13586906	13587786	880	inverse	784	94	.	.	*
11	chr2:10321726..10321904	178	chr2	4385861	4393239	7378	sens	4367	970	AT2G24260	ATHILA3(AT2TE18410);ATENSPM3(AT2TE18415)	9
11	chr2:10321820..10321904	84	chr2	4900801	4909201	8400	inverse	5037	1924	AT2G24260	ATENSPM3(AT2TE20205)	641
11	chr2:10321820..10323255	1435	chr1	12945155	12946181	1026	inverse	831	308	AT2G24260	ATENSPM3(AT1TE42210)	0
12	chr2:12660556..12660713	157	chr5	13960866	13967658	6792	sens	3578	766	.	VANDAL21(AT5TE49755)	0
12	chr2:12660607..12660736	129	chr2	1505601	1513200	7599	sens	2713	1110	.	VANDAL21(AT2TE06955)	1
12	chr2:12660614..12660803	189	chr2	1265602	1271646	6044	inverse	2513	658	.	VANDAL21(AT2TE05755)	0
12	chr2:12660632..12660713	81	chr2	10001497	10009624	8127	inverse	3727	2246	.	VANDAL21(AT2TE42810)	666
12	chr2:12660632..12660713	81	chr3	11541539	11549124	7585	sens	3752	918	.	VANDAL21(AT3TE48070)	0
13	chr2:13660418..13663919	3501	chr3	15283667	15286611	2944	sens	2930	1096	AT2G32150;AT2G32160	ATENSPM3(AT3TE62120);ATENSPM3(AT3TE62130);HELITRON2(AT3TE62100)	*
14	chr2:15677093..15677345	252	chr1	12753516	12760392	6876	sens	6846	1074	.	ATCOPIA93(AT1TE41580);ATCOPIA93(AT1TE41575)	0
14	chr2:15677093..15677345	252	chr5	5629994	5635309	5315	sens	5263	1088	.	ATCOPIA93(AT5TE20395)	180
15	chr2:17095781..17097372	1591	chr1	12944728	12946120	1392	sens	1350	266	AT2G40960	ATENSPM3(AT1TE42210)	0
15	chr2:17097260..17097372	112	chr2	4900803	4909259	8456	sens	4924	1136	AT2G40960	ATENSPM3(AT2TE20205)	372
16	chr2:19390375..19394443	4068	chr3	15283666	15286591	2925	inverse	2869	562	AT2G47240	ATENSPM3(AT3TE62120);ATENSPM3(AT3TE62130);HELITRON2(AT3TE62100)	*
17	chr3:3464127..3467214	3087	chr4	4358131	4360296	2165	inverse	2154	938	AT3G11050;AT3G11060	ATENSPM3(AT4TE18510);ATLANTYS1(AT4TE18500);ATENSPM3(AT4TE18505)	*
18	chr3:8761967..8764866	2899	chr3	13371219	13373958	2739	inverse	2470	310	AT3G24220	ATCOPIA78(AT3TE54550)	0
18	chr3:8764108..8764606	498	chr1	3360539	3361313	774	sens	750	188	.	ATCOPIA78(AT1TE10930);ATCOPIA78(AT1TE10935)	0
18	chr3:8764387..8764584	197	chr1	18013168	18018238	5070	inverse	5044	1054	.	ATCOPIA78(AT1TE59755)	1
18	chr3:8764387..8764584	197	chr1	3780762	3785613	4851	inverse	4816	1246	.	ATCOPIA78(AT1TE12295)	0
18	chr3:8764387..8764606	219	chr3	22059532	22064309	4777	inverse	4706	1260	.	ATCOPIA78(AT3TE89830)	29
18	chr3:8764481..8764584	103	chr1	7714736	7722460	7724	inverse	7588	956	.	ATCOPIA78(AT1TE24850)	0
18	chr3:8764557..8764584	27	chr1	21524994	21529603	4609	sens	4501	1498	.	ATCOPIA78(AT1TE71045)	0
18	chr3:8764557..8764584	27	chr3	22695570	22700517	4947	sens	4744	1592	.	ATCOPIA78(AT3TE92525)	0
18	chr3:8764557..8764584	27	chr5	4208082	4213088	5006	sens	4967	1624	.	ATCOPIA78(AT5TE15240)	110
18	chr3:8764557..8764725	168	chr4	9320305	9320550	245	inverse	241	60	.	ATCOPIA78(AT4TE42010)	0
19	chr3:13399005..13407467	8462	chr5	971393	971583	190	sens	179	304	.	.	0
19	chr3:13399042..13407467	8425	chr4	3655372	3655993	621	sens	585	378	.	.	2
19	chr3:13399042..13407467	8425	chr5	12710434	12710660	226	inverse	222	378	.	ATENSPM5(AT5TE45000);ATHILA3(AT5TE45005)	0
19	chr3:13403058..13407467	4409	chr1	7024972	7025322	350	inverse	290	330	.	ATENSPM6(AT1TE22710)	0
20	chr3:13590651..13591215	564	chr4	3953384	3953665	281	inverse	228	126	.	.	*
21	chr3:14194760..14199594	4834	chr2	9902	10224	322	sens	306	176	AT3G41761;AT3G41762;AT3G41768	.	241
21	chr3:14196645..14199140	2495	chr5	3253128	3253276	148	inverse	145	4896	AT3G41768	.	2132
21	chr3:14196919..14201208	4289	chr2	7190932	7191520	588	sens	529	1220	AT3G41768;AT3G41979	.	403
21	chr3:14197118..14201455	4337	chr2	2594	3503	909	sens	868	532	AT3G41768;AT3G41979	.	365
22	chr3:14201682..14203672	1990	chr2	9888	10137	249	sens	209	146	.	.	*
23	chr3:15773104..15778796	5692	chr4	4358130	4360295	2165	sens	2109	954	AT3G43960;AT3G43980;AT3G43970	ATENSPM3(AT4TE18510);ATLANTYS1(AT4TE18500);ATENSPM3(AT4TE18505)	*
24	chr3:16946117..16951602	5485	chr4	4358128	4360296	2168	sens	2137	498	AT3G46130;AT3G46140;AT3G46150;AT3G46160	ATENSPM3(AT4TE18510);ATLANTYS1(AT4TE18500);ATENSPM3(AT4TE18505)	*
25	chr3:18274281..18277593	3312	chr3	15283667	15286610	2943	inverse	2933	1012	AT3G49290;AT3G49300	ATENSPM3(AT3TE62120);ATENSPM3(AT3TE62130);HELITRON2(AT3TE62100)	*
26	chr3:22615358..22615562	204	chr3	22695570	22700517	4947	inverse	4911	2008	AT3G61113	ATCOPIA78(AT3TE92525)	*
27	chr4:1151189..1152101	912	chr3	13075454	13076263	809	sens	734	130	AT4G02620;AT4G02630	VANDAL21(AT3TE53580)	0
27	chr4:1151429..1152101	672	chr2	1266226	1271573	5347	inverse	1624	564	AT4G02630	VANDAL21(AT2TE05755)	0
27	chr4:1151507..1151621	114	chr2	1505628	1513198	7570	sens	3317	1130	AT4G02630	VANDAL21(AT2TE06955)	0
27	chr4:1151507..1151621	114	chr3	11541536	11549122	7586	sens	3273	868	AT4G02630	VANDAL21(AT3TE48070)	0
27	chr4:1151507..1151621	114	chr5	13960863	13968149	7286	sens	2999	770	AT4G02630	VANDAL21(AT5TE49755)	0
27	chr4:1151516..1151621	105	chr2	10001482	10009649	8167	inverse	3312	2116	AT4G02630	VANDAL21(AT2TE42810)	636
28	chr4:3737409..3745115	7706	chr3	13587628	13587782	154	inverse	129	56	.	.	*
29	chr4:3995606..3999331	3725	chr3	15719702	15720170	468	sens	463	62	.	ATHILA2(AT3TE63540)	*
30	chr4:4781471..4781747	276	chr1	16511493	16511826	333	inverse	293	90	.	ATHILA5(AT1TE54480)	*
31	chr4:5859205..5859488	283	chr2	10001510	10006094	4584	inverse	1807	486	AT4G09200	VANDAL21(AT2TE42810)	*
32	chr4:5876408..5876685	277	chr2	10001505	10009634	8129	inverse	2917	1076	AT4G09250	VANDAL21(AT2TE42810)	*
33	chr4:9320049..9322399	2350	chr1	3360538	3361317	779	inverse	755	230	AT4G16550	ATCOPIA78(AT1TE10930);ATCOPIA78(AT1TE10935)	0
33	chr4:9320088..9320618	530	chr5	4208081	4213015	4934	inverse	4884	1644	AT4G16550	ATCOPIA78(AT5TE15240)	0
33	chr4:9320133..9320618	485	chr3	13369244	13373872	4628	sens	4555	1016	AT4G16550	ATCOPIA78(AT3TE54550)	1
33	chr4:9320164..9320669	505	chr1	7714745	7722365	7620	sens	4237	1404	AT4G16550	ATCOPIA78(AT1TE24850)	1
33	chr4:9320309..9320618	309	chr1	21524995	21529536	4541	inverse	4469	1642	AT4G16550	ATCOPIA78(AT1TE71045)	16
33	chr4:9320385..9320618	233	chr1	18013201	18018118	4917	sens	2087	862	AT4G16550	ATCOPIA78(AT1TE59755)	0
33	chr4:9320385..9320618	233	chr1	3780804	3785355	4551	sens	408	752	AT4G16550	ATCOPIA78(AT1TE12295)	0
33	chr4:9320385..9320618	233	chr3	22059574	22063868	4294	sens	4109	1060	AT4G16550	ATCOPIA78(AT3TE89830)	0
33	chr4:9320385..9320618	233	chr3	22695569	22700128	4559	inverse	4308	1652	AT4G16550	ATCOPIA78(AT3TE92525)	0
34	chr4:9650036..9650129	93	chr3	10181981	10182388	407	inverse	379	156	AT4G17190	.	0
34	chr4:9650038..9650112	74	chr1	12753511	12760293	6782	sens	6373	2508	AT4G17190	ATCOPIA93(AT1TE41580);ATCOPIA93(AT1TE41575)	2
34	chr4:9650038..9650112	74	chr5	5629979	5635286	5307	sens	5291	2544	AT4G17190	ATCOPIA93(AT5TE20395)	412
35	chr4:10898129..10907323	9194	chr3	14958428	14958946	518	inverse	507	76	AT4G20170;AT4G20190	META1(AT3TE61000)	0
35	chr4:10898166..10906937	8771	chr1	4407443	4408639	1196	inverse	1112	128	AT4G20170;AT4G20190	META1(AT1TE14315)	0
35	chr4:10898166..10907323	9157	chr1	6541575	6542093	518	sens	507	82	AT4G20170;AT4G20190	META1(AT1TE21210)	0
35	chr4:10898166..10907323	9157	chr2	1397567	1398086	519	sens	508	84	AT4G20170;AT4G20190	META1(AT2TE06405)	0
35	chr4:10898166..10907323	9157	chr3	15816351	15816819	468	sens	451	60	AT4G20170;AT4G20190	META1(AT3TE63950)	0
35	chr4:10898166..10907323	9157	chr3	16040469	16040987	518	inverse	507	88	AT4G20170;AT4G20190	META1(AT3TE64915)	0
35	chr4:10898166..10907323	9157	chr3	17364505	17365002	497	inverse	489	82	AT4G20170;AT4G20190	META1(AT3TE70410)	0
35	chr4:10898166..10907323	9157	chr3	18737435	18737953	518	sens	507	68	AT4G20170;AT4G20190	META1(AT3TE76010)	0
35	chr4:10898166..10907690	9524	chr2	912403	912901	498	sens	487	66	AT4G20170;AT4G20190	META1(AT2TE04085)	0
35	chr4:10898166..10907690	9524	chr5	10402169	10402687	518	inverse	507	84	AT4G20170;AT4G20190	META1(AT5TE37975)	0
35	chr4:10898166..10907690	9524	chr5	14412516	14412994	478	sens	463	62	AT4G20170;AT4G20190	META1(AT5TE51845)	0
35	chr4:10898166..10907690	9524	chr5	14471816	14472294	478	sens	463	62	AT4G20170;AT4G20190	META1(AT5TE52075)	0
35	chr4:10898166..10907690	9524	chr5	9383141	9383660	519	inverse	508	86	AT4G20170;AT4G20190	META1(AT5TE34040)	0
35	chr4:10898166..10907818	9652	chr1	6707449	6707893	444	sens	423	64	AT4G20170;AT4G20190	META1(AT1TE21710)	0
36	chr5:11707257..11708113	856	chr4	3953439	3953826	387	sens	325	44	.	.	*
37	chr5:16740222..16745361	5139	chr4	4358148	4360294	2146	sens	1984	402	AT5G41820;AT5G41830	ATENSPM3(AT4TE18510);ATLANTYS1(AT4TE18500);ATENSPM3(AT4TE18505)	*
38	chr5:17050129..17053285	3156	chr4	4358190	4360292	2102	sens	2077	380	.	ATENSPM3(AT4TE18510);ATLANTYS1(AT4TE18500);ATENSPM3(AT4TE18505)	*
39	chr5:21318051..21318874	823	chr1	7960489	7961242	753	inverse	739	166	AT5G52530	ATDNA2T9B(AT1TE25615)	4
39	chr5:21318051..21318874	823	chr2	11983184	11983905	721	inverse	718	126	AT5G52530	ATDNA2T9B(AT2TE52165)	0
39	chr5:21318051..21318874	823	chr3	18631299	18631992	693	inverse	692	170	AT5G52530	ATDNA2T9A(AT3TE75575)	0
39	chr5:21318051..21318874	823	chr4	10538842	10539536	694	inverse	693	170	AT5G52530	ATDNA2T9A(AT4TE48190)	0
39	chr5:21318051..21318874	823	chr4	5471630	5472399	769	inverse	768	144	AT5G52530	VANDALNX2(AT4TE22920)	4
39	chr5:21318051..21318929	878	chr1	19728520	19729289	769	sens	768	158	AT5G52530	ATDNA2T9B(AT1TE65210);HELITRON2(AT1TE65205)	0
39	chr5:21318310..21318874	564	chr2	12738712	12740167	1455	inverse	1267	172	AT5G52530	ATDNA2T9A(AT2TE55690)	3
39	chr5:21318840..21318874	34	chr4	2639585	2640990	1405	sens	1405	218	AT5G52530	ATDNA2T9A(AT4TE12345)	16
39	chr5:21318845..21318874	29	chr4	11080490	11081983	1493	sens	1469	224	AT5G52530	ATDNA2T9A(AT4TE50860)	1
epiRIL439
	Acceptor		Donor
ID	position	size	chromosome	start	stop	size	orientation	overlap	read count	acceptor annotation (TAIR10)	donor annotation (Quesneville natural transposons)	discriminating reads score
1	chr1:6621510..6622359	849	chr1	3780767	3785258	4478	inverse	4491	1706	AT1G19180	ATCOPIA78(AT1TE12295)	0
1	chr1:6621629..6622359	730	chr1	7717524	7722256	4432	inverse	4732	620	AT1G19180	ATCOPIA78(AT1TE24850)	0
1	chr1:6622143..6622359	216	chr5	4208084	4213083	4978	sens	4999	1812	AT1G19180	ATCOPIA78(AT5TE15240)	0
1	chr1:6622211..6622359	148	chr1	21524996	21529545	4390	sens	4549	1776	AT1G19180	ATCOPIA78(AT1TE71045)	0
1	chr1:6622211..6622359	148	chr3	22059537	22064329	4754	inverse	4792	1508	AT1G19180	ATCOPIA78(AT3TE89830)	0
1	chr1:6622219..6622359	140	chr3	22695567	22700520	4932	sens	4953	1868	AT1G19180	ATCOPIA78(AT3TE92525)	0
1	chr1:6622219..6622410	191	chr1	18013167	18018387	5145	inverse	5220	1718	AT1G19180	ATCOPIA78(AT1TE59755)	134
1	chr1:6622219..6622513	294	chr3	13369246	13373955	4691	inverse	4709	778	AT1G19180	ATCOPIA78(AT3TE54550)	0
1	chr1:6622443..6622524	81	chr1	3780909	3785144	3371	inverse	4235	1430	AT1G19180	ATCOPIA78(AT1TE12295)	*
2	chr1:11207269..11216121	8852	chr3	10181982	10182380	382	sens	398	58	AT1G31319;AT1G31320;AT1G31330	.	1
2	chr1:11211710..11211794	84	chr1	12753522	12760389	6831	inverse	6867	1036	.	ATCOPIA93(AT1TE41580);ATCOPIA93(AT1TE41575)	0
2	chr1:11211722..11211794	72	chr5	5629978	5635310	5307	inverse	5332	1020	.	ATCOPIA93(AT5TE20395)	172
3	chr1:19450482..19455687	5205	chr3	1855904	1856012	107	sens	108	724	AT1G52220;AT1G52230	.	0
3	chr1:19450482..19455687	5205	chr4	3655376	3655991	613	inverse	615	824	AT1G52220;AT1G52230	.	1
3	chr1:19450482..19455687	5205	chr5	12710433	12710660	222	sens	227	814	AT1G52220;AT1G52230	ATENSPM5(AT5TE45000);ATHILA3(AT5TE45005)	1
3	chr1:19450482..19455687	5205	chr5	18311648	18311777	124	inverse	129	418	AT1G52220;AT1G52230	ATCOPIA68(AT5TE65910)	4
3	chr1:19450482..19455687	5205	chr5	971392	971584	187	inverse	192	636	AT1G52220;AT1G52230	.	0
4	chr1:24091108..24091194	86	chr2	4385853	4393465	2078	inverse	7612	956	.	ATHILA3(AT2TE18410);ATENSPM3(AT2TE18415)	17
4	chr1:24091117..24091194	77	chr2	4900803	4909285	2209	sens	8482	1896	.	ATENSPM3(AT2TE20205);ATENSPM7(AT2TE20210)	621
5	chr1:24334468..24334564	96	chr2	4385854	4393659	2025	sens	7805	974	.	ATHILA3(AT2TE18410);ATENSPM3(AT2TE18415)	14
5	chr1:24334475..24334558	83	chr2	4900805	4909284	2147	inverse	8479	1970	.	ATENSPM3(AT2TE20205);ATENSPM7(AT2TE20210)	637
6	chr1:28631078..28631250	172	chr2	10001501	10009630	4812	inverse	8129	1778	AT1G76320	VANDAL21(AT2TE42810)	577
6	chr1:28631154..28631280	126	chr2	1505616	1510807	2808	sens	5191	634	AT1G76320	VANDAL21(AT2TE06955)	0
7	chr2:2880..3288	408	chr5	3253117	3253276	146	inverse	159	5206	.	.	*
8	chr2:3350..3385	35	chr3	14199585	14205119	106	sens	5534	714	.	.	*
9	chr2:5378..13175	7797	chr3	13586990	13587786	793	sens	796	98	AT2G01010;AT2G01020;AT2G01021;AT2G01023	.	0
9	chr2:6461..9320	2859	chr5	3253128	3253275	142	inverse	147	164	AT2G01021	.	2049
9	chr2:9019..13095	4076	chr3	13589280	13592515	3131	inverse	3235	386	AT2G01023	.	18
10	chr2:22685..23066	381	chr1	15081963	15082400	418	inverse	437	84	.	.	*
11	chr2:49192..58749	9557	chr1	15081963	15082400	423	inverse	437	88	.	.	0
11	chr2:49574..58692	9118	chr3	13590275	13592521	2096	inverse	2246	278	.	.	0
12	chr2:79850..80054	204	chr2	10001483	10009651	2649	inverse	8168	1786	AT2G01090	VANDAL21(AT2TE42810)	578
12	chr2:79892..80054	162	chr2	1505597	1513159	2555	sens	7562	898	AT2G01090	VANDAL21(AT2TE06955)	0
13	chr2:2676251..2684592	8341	chr1	14592402	14592667	240	sens	265	98	.	ATENSPM5(AT1TE48035)	*
14	chr2:3250447..3250633	186	chr2	3359041	3368453	211	inverse	9412	1424	.	.	*
15	chr2:3954731..3955112	381	chr3	13588796	13592574	3637	sens	3778	468	.	.	*
16	chr2:3956348..3964907	8559	chr3	13588796	13592574	3541	sens	3778	510	.	.	*
17	chr2:7190966..7191402	436	chr3	14199585	14204974	106	sens	5389	980	AT2G16586	.	*
18	chr2:10506730..10513564	6834	chr3	14083717	14083984	248	inverse	267	46	AT2G24693;AT2G24696;AT2G24700	.	0
18	chr2:10508113..10512570	4457	chr4	4358130	4360294	2115	inverse	2164	854	AT2G24696	ATENSPM3(AT4TE18510);ATLANTYS1(AT4TE18500);ATENSPM3(AT4TE18505)	399
19	chr2:11505151..11505860	709	chr1	12942845	12947004	198	sens	4159	584	.	ATENSPM3(AT1TE42210)	58
19	chr2:11505759..11505852	93	chr2	4385864	4393387	2014	inverse	7523	992	.	ATHILA3(AT2TE18410);ATENSPM3(AT2TE18415)	13
19	chr2:11505759..11505852	93	chr2	4900801	4909274	2237	sens	8473	1960	.	ATENSPM3(AT2TE20205)	656
20	chr3:8760306..8764533	4227	chr4	9320299	9320549	220	inverse	250	80	AT3G24220	ATCOPIA78(AT4TE42010)	0
20	chr3:8762528..8764535	2007	chr3	13371219	13373932	2201	inverse	2713	382	AT3G24220	ATCOPIA78(AT3TE54550)	0
20	chr3:8764207..8764533	326	chr1	18013165	18018309	5054	inverse	5144	1208	.	ATCOPIA78(AT1TE59755)	1
20	chr3:8764264..8764535	271	chr1	7717814	7722471	4368	inverse	4657	1000	.	ATCOPIA78(AT1TE24850)	0
20	chr3:8764283..8764533	250	chr1	7714733	7722202	7455	inverse	7469	1114	.	ATCOPIA78(AT1TE24850)	0
20	chr3:8764283..8764598	315	chr1	3360541	3361202	659	sens	661	172	.	ATCOPIA78(AT1TE10930);ATCOPIA78(AT1TE10935)	0
20	chr3:8764355..8764535	180	chr5	4208084	4213082	4916	sens	4998	1756	.	ATCOPIA78(AT5TE15240)	83
20	chr3:8764409..8764434	25	chr1	3780764	3785495	4719	inverse	4731	1414	.	ATCOPIA78(AT1TE12295)	0
20	chr3:8764431..8764434	3	chr1	21524991	21529604	4606	sens	4613	1612	.	ATCOPIA78(AT1TE71045)	0
20	chr3:8764431..8764434	3	chr3	22059538	22064329	4788	inverse	4791	1388	.	ATCOPIA78(AT3TE89830)	36
20	chr3:8764431..8764434	3	chr3	22695567	22700519	4931	sens	4952	1730	.	ATCOPIA78(AT3TE92525)	0
21	chr3:13399161..13406892	7731	chr1	7024972	7025326	351	inverse	354	492	.	ATENSPM6(AT1TE22710)	0
21	chr3:13399161..13406892	7731	chr4	3655372	3655988	610	sens	616	550	.	.	1
21	chr3:13399161..13406892	7731	chr5	12710437	12710662	221	inverse	225	554	.	ATENSPM5(AT5TE45000);ATHILA3(AT5TE45005)	0
21	chr3:13399161..13406892	7731	chr5	18311647	18311775	125	sens	128	314	.	ATCOPIA68(AT5TE65910)	0
21	chr3:13399161..13407071	7910	chr5	971392	971582	186	sens	190	436	.	.	0
21	chr3:13403059..13407140	4081	chr1	15214383	15214509	124	inverse	126	242	.	ATENSPM5(AT1TE49955)	2
22	chr3:13590654..13591070	416	chr2	3607057	3607369	261	inverse	312	58	.	.	*
23	chr3:14194018..14195444	1426	chr5	3253130	3253276	135	inverse	146	202	.	.	2904
23	chr3:14194221..14203653	9432	chr2	9895	10166	234	sens	271	226	AT3G41761;AT3G41762;AT3G41768;AT3G41979	.	499
23	chr3:14196845..14198867	2022	chr5	3253128	3253276	146	inverse	148	5468	AT3G41768	.	2904
23	chr3:14196913..14199585	2672	chr2	7190932	7191521	584	sens	589	1418	AT3G41768	.	484
23	chr3:14197041..14199585	2544	chr2	2594	3428	831	sens	834	1004	AT3G41768	.	657
23	chr3:14199646..14200871	1225	chr2	3626906	3627061	125	sens	155	44	AT3G41979	.	*
24	chr3:21970792..21970868	76	chr1	12753508	12760283	5762	sens	6775	1242	AT3G59440	ATCOPIA93(AT1TE41580);ATCOPIA93(AT1TE41570);ATCOPIA93(AT1TE41575)	0
24	chr3:21970792..21970868	76	chr5	5629978	5635281	5250	sens	5303	1258	AT3G59440	ATCOPIA93(AT5TE20395)	185
25	chr3:22615329..22615551	222	chr3	22695569	22700475	4815	inverse	4906	1868	AT3G61113	ATCOPIA78(AT3TE92525)	*
26	chr4:3951195..3953518	2323	chr3	13590512	13590813	275	inverse	301	58	.	.	14
26	chr4:3952695..3953397	702	chr3	13587636	13587795	130	sens	159	60	.	.	1
27	chr4:3957395..3965682	8287	chr2	3605770	3607825	1993	sens	2055	248	.	.	*
28	chr4:3973014..3982766	9752	chr1	15192391	15192772	330	sens	381	64	.	ATHILA2(AT1TE49850)	0
28	chr4:3973030..3982086	9056	chr1	14429589	14429903	259	sens	314	46	.	ATHILA2(AT1TE47545);ATHILA4C(AT1TE47540)	0
28	chr4:3974767..3983490	8723	chr2	5578359	5578923	470	sens	564	68	.	ATHILA2(AT2TE22520)	0
28	chr4:3982030..3983631	1601	chr3	12581658	12581930	225	inverse	272	52	.	ATHILA2(AT3TE51810)	0
29	chr4:3993295..3993368	73	chr1	15700289	15700541	236	inverse	252	82	.	ATGP1(AT1TE51700);ATHILA(AT1TE51705)	*
30	chr4:3995819..3998899	3080	chr3	15719640	15720158	429	sens	518	64	.	ATHILA2(AT3TE63540)	*
31	chr4:4002294..4006156	3862	chr1	15191611	15192893	1192	sens	1282	160	.	ATHILA2(AT1TE49850)	0
31	chr4:4004021..4006240	2219	chr1	14450684	14450942	230	sens	258	56	.	ATHILA2(AT1TE47570)	0
32	chr4:9320313..9320913	600	chr1	7717840	7722102	674	sens	4262	648	AT4G16550	ATCOPIA78(AT1TE24850)	0
32	chr4:9320395..9320651	256	chr1	18013204	18018260	4940	sens	5056	1564	AT4G16550	ATCOPIA78(AT1TE59755)	0
32	chr4:9320395..9320651	256	chr1	3780807	3785669	4538	sens	4862	1658	AT4G16550	ATCOPIA78(AT1TE12295)	0
32	chr4:9320395..9320651	256	chr1	7714748	7722341	7348	sens	7593	1458	AT4G16550	ATCOPIA78(AT1TE24850)	0
32	chr4:9320395..9320651	256	chr3	13369244	13373893	4542	sens	4649	1136	AT4G16550	ATCOPIA78(AT3TE54550)	0
32	chr4:9320395..9320651	256	chr3	22059577	22064316	4623	sens	4739	1520	AT4G16550	ATCOPIA78(AT3TE89830)	1
32	chr4:9320395..9320651	256	chr3	22695565	22700050	4153	inverse	4485	1616	AT4G16550	ATCOPIA78(AT3TE92525)	0
32	chr4:9320395..9320651	256	chr5	4208082	4212992	4864	inverse	4910	1610	AT4G16550	ATCOPIA78(AT5TE15240)	0
32	chr4:9320395..9320663	268	chr1	21524997	21529547	4535	inverse	4550	1622	AT4G16550	ATCOPIA78(AT1TE71045)	14
32	chr4:9320395..9322180	1785	chr1	3360539	3361311	754	inverse	772	228	AT4G16550	ATCOPIA78(AT1TE10930);ATCOPIA78(AT1TE10935)	0
33	chr4:10739462..10739998	536	chr1	3360538	3361315	745	sens	777	268	AT4G19740	ATCOPIA78(AT1TE10930);ATCOPIA78(AT1TE10935)	0
33	chr4:10739611..10740238	627	chr1	7717826	7722130	4297	inverse	4304	1284	AT4G19740	ATCOPIA78(AT1TE24850)	0
33	chr4:10739688..10739875	187	chr1	21524993	21529526	4517	sens	4533	1664	AT4G19740	ATCOPIA78(AT1TE71045)	0
33	chr4:10739764..10739875	111	chr1	18013169	18017742	4565	inverse	4573	1516	AT4G19740	ATCOPIA78(AT1TE59755)	0
33	chr4:10739764..10739875	111	chr1	3780772	3785502	4569	inverse	4730	1708	AT4G19740	ATCOPIA78(AT1TE12295)	1
33	chr4:10739764..10739875	111	chr3	22059542	22063886	4332	inverse	4344	1722	AT4G19740	ATCOPIA78(AT3TE89830)	40
33	chr4:10739764..10739875	111	chr3	22695564	22700474	4569	sens	4910	1756	AT4G19740	ATCOPIA78(AT3TE92520);ATCOPIA78(AT3TE92525)	26
33	chr4:10739764..10739916	152	chr1	7714739	7722144	7378	inverse	7405	1472	AT4G19740	ATCOPIA78(AT1TE24850)	0
33	chr4:10739764..10739916	152	chr3	13369263	13373850	4478	inverse	4587	1008	AT4G19740	ATCOPIA78(AT3TE54550)	0
33	chr4:10739764..10739916	152	chr5	4208083	4213080	4950	sens	4997	1582	AT4G19740	ATCOPIA78(AT5TE15240)	0
34	chr4:10898431..10907479	9048	chr5	14412500	14412990	480	sens	490	92	AT4G20170;AT4G20190	META1(AT5TE51845)	0
34	chr4:10898431..10907580	9149	chr5	14471800	14472290	480	sens	490	92	AT4G20170;AT4G20190	META1(AT5TE52075)	0
34	chr4:10898555..10907479	8924	chr1	6707358	6707896	512	sens	538	68	AT4G20170;AT4G20190	META1(AT1TE21710)	0
34	chr4:10898555..10907479	8924	chr5	9383138	9383676	515	inverse	538	104	AT4G20170;AT4G20190	META1(AT5TE34040)	0
34	chr4:10898555..10907580	9025	chr5	10402166	10402703	485	inverse	537	100	AT4G20170;AT4G20190	META1(AT5TE37975)	0
34	chr4:10900819..10907580	6761	chr3	16040466	16041003	438	inverse	537	112	AT4G20190	META1(AT3TE64915)	0
34	chr4:10900819..10907580	6761	chr3	17364502	17364999	406	inverse	497	80	AT4G20190	META1(AT3TE70410)	0
34	chr4:10900895..10904094	3199	chr1	4407440	4408624	1164	inverse	1184	156	.	META1(AT1TE14315)	0
34	chr4:10900895..10904094	3199	chr1	6540914	6542096	1162	sens	1182	150	.	META1(AT1TE21210)	0
34	chr4:10900895..10907479	6584	chr2	1397556	1398089	500	sens	533	102	AT4G20190	META1(AT2TE06405)	0
34	chr4:10900895..10907479	6584	chr3	14958425	14958962	514	inverse	537	92	AT4G20190	META1(AT3TE61000)	0
34	chr4:10900895..10907479	6584	chr3	15816335	15816825	480	sens	490	100	AT4G20190	META1(AT3TE63950)	0
34	chr4:10900895..10907580	6685	chr2	912387	912904	494	sens	517	90	AT4G20190	META1(AT2TE04085)	0
34	chr4:10900895..10907580	6685	chr3	18737432	18737956	499	sens	524	74	AT4G20190	META1(AT3TE76010)	0
35	chr5:969696..971395	1699	chr4	4358131	4360292	2137	sens	2161	584	AT5G03705;AT5G03710	ATENSPM3(AT4TE18510);ATLANTYS1(AT4TE18500);ATENSPM3(AT4TE18505)	*
36	chr5:6591834..6592026	192	chr1	12753507	12758416	4826	sens	4909	810	.	ATCOPIA93(AT1TE41580);ATCOPIA93(AT1TE41570);ATCOPIA93(AT1TE41575)	0
36	chr5:6591834..6592026	192	chr5	5629983	5634958	4911	sens	4975	856	.	ATCOPIA93(AT5TE20395)	127
37	chr5:7815368..7815495	127	chr2	4385859	4393661	2061	sens	7802	968	AT5G23212	ATHILA3(AT2TE18410);ATENSPM3(AT2TE18415)	2
37	chr5:7815404..7815488	84	chr2	4900819	4909279	2463	inverse	8460	1874	AT5G23212	ATENSPM3(AT2TE20205)	681
38	chr5:11730792..11733078	2286	chr4	3953439	3953724	241	inverse	285	88	.	.	*
39	chr5:11733747..11734631	884	chr4	3953388	3953767	377	inverse	379	84	.	.	*
40	chr5:21318238..21318829	591	chr2	11983205	11983903	682	inverse	698	118	AT5G52530	ATDNA2T9B(AT2TE52165)	0
40	chr5:21318351..21318829	478	chr1	19728523	19729268	729	sens	745	146	AT5G52530	ATDNA2T9B(AT1TE65210);HELITRON2(AT1TE65205)	1
40	chr5:21318351..21318829	478	chr1	7960510	7961256	730	inverse	746	162	AT5G52530	ATDNA2T9B(AT1TE25615)	2
40	chr5:21318351..21318829	478	chr2	12739544	12740243	683	inverse	699	132	AT5G52530	ATDNA2T9A(AT2TE55690)	0
40	chr5:21318351..21318829	478	chr4	10538863	10539609	730	inverse	746	160	AT5G52530	ATDNA2T9A(AT4TE48190)	0
40	chr5:21318351..21318969	618	chr4	5471651	5472395	658	inverse	744	126	AT5G52530	VANDALNX2(AT4TE22920)	1
40	chr5:21318681..21318829	148	chr3	18630715	18632069	1210	inverse	1354	190	AT5G52530	ATDNA2T9A(AT3TE75575)	1
40	chr5:21318819..21318829	10	chr4	2639584	2640989	1385	sens	1405	226	AT5G52530	ATDNA2T9A(AT4TE12345)	13
40	chr5:21318822..21318829	7	chr4	11080493	11081989	1443	sens	1496	232	AT5G52530	ATDNA2T9A(AT4TE50860)	5
41	chr5:21318898..21319536	638	chr1	26375193	26375954	699	sens	761	92	AT5G52530	ATDNA2T9A(AT1TE86375)	3
41	chr5:21318898..21319536	638	chr2	12738700	12739330	577	inverse	630	88	AT5G52530	ATDNA2T9A(AT2TE55690)	5
epiRIL454
	Acceptor		Donor
ID	position	size	chromosome	start	stop	size	orientation	overlap	read count	acceptor annotation (TAIR10)	donor annotation (Quesneville natural transposons)	discriminating reads score
1	chr1:3039..3249	210	chr1	12753520	12760374	6854	sens	6841	898	.	ATCOPIA93(AT1TE41580);ATCOPIA93(AT1TE41575)	0
1	chr1:3115..3249	134	chr5	5629979	5635291	5312	sens	5273	794	.	ATCOPIA93(AT5TE20395)	137
2	chr1:8775539..8776909	1370	chr5	14175236	14176776	1540	sens	1450	48	AT1G24822;AT1G24880	VANDAL5(AT5TE50620);VANDAL5A(AT5TE50615);VANDAL5(AT5TE50605);VANDAL5(AT5TE50610)	*
3	chr1:11191545..11191795	250	chr1	12753512	12760369	6857	inverse	6825	530	AT1G31290	ATCOPIA93(AT1TE41580);ATCOPIA93(AT1TE41575)	0
3	chr1:11191545..11191795	250	chr5	5629978	5635286	5308	inverse	5217	520	AT1G31290	ATCOPIA93(AT5TE20395)	109
4	chr1:15040959..15041648	689	chr2	3605696	3607809	2113	inverse	2051	64	.	.	*
5	chr1:15042139..15043682	1543	chr2	3626173	3627899	1726	inverse	1720	48	.	.	*
6	chr1:15083368..15083679	311	chr2	4904200	4908816	4616	sens	806	168	AT1G40104	ATENSPM3(AT2TE20205)	*
7	chr1:15190796..15191671	875	chr3	13588839	13592548	3709	inverse	3628	142	.	.	*
8	chr1:16511530..16519208	7678	chr2	3625634	3627398	1764	sens	1709	48	.	.	12
8	chr1:16518908..16519291	383	chr3	13586990	13592588	5598	inverse	5431	208	.	.	17
8	chr1:16518913..16519291	378	chr4	3950517	3956013	5496	sens	5310	164	.	.	18
9	chr1:16519739..16519838	99	chr4	3950650	3955912	5262	sens	5190	158	.	.	*
10	chr1:16520274..16520543	269	chr2	3605742	3607833	2091	sens	2025	62	.	.	*
11	chr1:16520649..16521032	383	chr4	3950605	3955930	5325	inverse	5279	194	.	.	28
11	chr1:16520935..16521032	97	chr3	13587015	13592426	5411	sens	2952	150	.	.	26
12	chr1:19449535..19456944	7409	chr3	1855904	1856012	108	sens	106	358	AT1G52220;AT1G52230;AT1G52240	.	0
12	chr1:19449535..19456944	7409	chr4	3655376	3655993	617	inverse	609	406	AT1G52220;AT1G52230;AT1G52240	.	0
12	chr1:19449535..19456944	7409	chr5	12710435	12710660	225	sens	222	402	AT1G52220;AT1G52230;AT1G52240	ATENSPM5(AT5TE45000);ATHILA3(AT5TE45005)	0
12	chr1:19449535..19456944	7409	chr5	18311649	18311775	126	inverse	122	206	AT1G52220;AT1G52230;AT1G52240	ATCOPIA68(AT5TE65910)	7
12	chr1:19449535..19456944	7409	chr5	971392	971583	191	inverse	187	324	AT1G52220;AT1G52230;AT1G52240	.	0
13	chr1:25653718..25654122	404	chr1	12753506	12759792	6286	inverse	6166	996	AT1G68420	ATCOPIA93(AT1TE41580);ATCOPIA93(AT1TE41570);ATCOPIA93(AT1TE41575)	0
13	chr1:25653718..25654122	404	chr5	5629983	5635303	5320	inverse	5300	1088	AT1G68420	ATCOPIA93(AT5TE20395)	205
14	chr1:29616178..29616578	400	chr1	12753608	12759721	6113	inverse	6043	398	AT1G78760	ATCOPIA93(AT1TE41580);ATCOPIA93(AT1TE41575)	0
14	chr1:29616254..29616578	324	chr5	5630010	5635273	5263	inverse	5173	440	AT1G78760	ATCOPIA93(AT5TE20395)	77
15	chr2:1967..3746	1779	chr3	13588834	13592484	3650	inverse	3402	124	AT2G01008;AT2G01010	.	34
15	chr2:2752..3262	510	chr4	3951866	3955719	3853	sens	3504	128	AT2G01008	.	19
15	chr2:2831..3356	525	chr3	14199590	14204425	4835	sens	321	246	.	.	1446
15	chr2:2889..3115	226	chr5	3253128	3253276	148	inverse	147	3328	.	.	1731
16	chr2:5080..6875	1795	chr5	11730437	11732721	2284	sens	1961	72	AT2G01010;AT2G01020;AT2G01021	.	13
16	chr2:5316..8209	2893	chr1	15081963	15083298	1335	sens	1186	72	AT2G01010;AT2G01020;AT2G01021	.	4
16	chr2:5716..14529	8813	chr4	3950852	3954016	3164	sens	2909	158	AT2G01020;AT2G01021;AT2G01023	.	30
16	chr2:6695..6820	125	chr3	13588954	13592519	3565	sens	3465	372	.	.	35
16	chr2:6862..7002	140	chr2	4238704	4242968	4264	inverse	3675	152	.	ATGP2(AT2TE17875)	*
16	chr2:7213..8042	829	chr3	13588842	13592186	3344	sens	3287	136	.	.	34
16	chr2:7835..18482	10647	chr3	13586989	13587786	797	sens	647	66	AT2G01023	.	1
16	chr2:8781..8795	14	chr3	13586107	13592422	6315	inverse	4757	350	.	ATHILA6A(AT3TE55255)	36
16	chr2:16710..17258	548	chr4	3950841	3955773	4932	sens	3501	270	.	.	44
16	chr2:16729..17758	1029	chr3	13588923	13592518	3595	inverse	3135	146	.	.	1
16	chr2:17244..18152	908	chr1	15081964	15085412	3448	inverse	3436	104	.	.	1
16	chr2:9638..13714	4076	chr5	11732040	11733865	1825	inverse	1608	62	AT2G01023	.	1
16	chr2:9933..17758	7825	chr2	3605679	3607838	2159	sens	2098	212	.	.	0
17	chr2:23027..23564	537	chr3	13586996	13592503	5507	inverse	3186	266	.	.	0
17	chr2:23342..24326	984	chr4	3950656	3955792	5136	sens	4857	338	.	.	48
18	chr2:25365..25665	300	chr4	3950897	3955181	4284	sens	3813	114	.	.	*
19	chr2:44680..45308	628	chr3	13588923	13592507	3584	inverse	3178	106	.	.	*
20	chr2:48247..48628	381	chr4	3950841	3955792	4951	sens	3393	308	.	.	*
21	chr2:48642..59042	10400	chr1	15081964	15082410	446	inverse	433	64	.	.	0
21	chr2:49656..58816	9160	chr3	13588915	13592495	3580	inverse	3182	260	.	.	0
22	chr2:60978..61202	224	chr4	3952186	3953815	1629	sens	1550	58	.	.	*
23	chr2:2563525..2563683	158	chr3	13588789	13592518	3729	inverse	3158	144	.	.	0
23	chr2:2563525..2564031	506	chr4	3950841	3955723	4882	sens	1707	226	.	.	13
24	chr2:3226598..3227144	546	chr4	3950990	3955516	4526	sens	3153	160	.	.	12
24	chr2:3226598..3227212	614	chr3	13589304	13592518	3214	inverse	3175	130	.	.	0
25	chr2:3486635..3490634	3999	chr5	10764368	10765373	1005	sens	806	54	AT2G07806	ATGP1(AT5TE39170)	0
25	chr2:3487212..3490611	3399	chr1	16360287	16360997	710	inverse	600	60	AT2G07806	ATGP1(AT1TE53915)	0
25	chr2:3488109..3489072	963	chr1	13883175	13890604	7429	sens	3419	222	AT2G07806	ATGP1(AT1TE45560)	0
25	chr2:3488185..3489052	867	chr3	12613334	12620849	7515	inverse	3928	274	AT2G07806	ATGP1(AT3TE51930)	1
25	chr2:3488185..3489052	867	chr5	15491130	15498563	7433	inverse	7418	206	AT2G07806	ATGP1(AT5TE56030)	0
25	chr2:3488356..3488488	132	chr2	1627851	1639885	12034	inverse	4071	1080	AT2G07806	ATGP1(AT2TE07550);ATLINE1A(AT2TE07540);ATGP1(AT2TE07545);ATREP10D(AT2TE07555)	394
26	chr2:3620217..3620909	692	chr3	14199248	14204186	4938	inverse	1923	142	AT2G08986	.	*
27	chr2:3622656..3623325	669	chr1	15191369	15192880	1511	inverse	1243	48	AT2G08986	ATHILA2(AT1TE49850)	*
28	chr2:3623430..3626333	2903	chr3	14191794	14194122	2328	inverse	2001	62	AT2G08986	.	*
29	chr2:3626361..3626819	458	chr3	14194935	14200309	5374	sens	3841	158	AT2G08986	.	*
30	chr2:3954597..3964908	10311	chr1	15082080	15085827	3747	sens	3293	116	.	.	6
30	chr2:3956350..3964908	8558	chr3	13588803	13592548	3745	sens	3006	238	.	.	21
31	chr2:4237782..4238103	321	chr3	13589296	13592498	3202	sens	3169	244	.	.	0
31	chr2:4237901..4238041	140	chr4	3950606	3955540	4934	inverse	4583	410	.	.	14
32	chr2:4240495..4240855	360	chr3	13590444	13592502	2058	sens	2034	94	.	.	*
33	chr2:4243087..4243606	519	chr4	3950841	3955647	4806	inverse	4099	280	.	.	*
34	chr2:5566891..5577751	10860	chr3	13588887	13592431	3544	inverse	3362	96	.	.	*
35	chr2:11496506..11496664	158	chr1	12753512	12760305	6793	sens	5035	522	AT2G26940	ATCOPIA93(AT1TE41580);ATCOPIA93(AT1TE41575)	0
35	chr2:11496506..11496664	158	chr5	5629976	5635276	5300	sens	5273	566	AT2G26940	ATCOPIA93(AT5TE20395)	94
36	chr3:807190..807542	352	chr1	12753574	12760366	6792	inverse	6338	436	AT3G03380	ATCOPIA93(AT1TE41580);ATCOPIA93(AT1TE41575)	0
36	chr3:807190..807542	352	chr5	5629989	5635283	5294	inverse	5103	424	AT3G03380	ATCOPIA93(AT5TE20395)	75
37	chr3:1737581..1737875	294	chr1	12753538	12758598	5060	sens	5024	570	AT3G05830	ATCOPIA93(AT1TE41580);ATCOPIA93(AT1TE41575)	0
37	chr3:1737581..1737875	294	chr5	5629978	5635293	5315	sens	5277	690	AT3G05830	ATCOPIA93(AT5TE20395)	123
38	chr3:3083438..3083594	156	chr1	12753537	12760312	6775	sens	6329	1064	AT3G10010	ATCOPIA93(AT1TE41580);ATCOPIA93(AT1TE41575)	0
38	chr3:3083438..3083594	156	chr5	5629986	5635307	5321	sens	5295	1048	AT3G10010	ATCOPIA93(AT5TE20395)	214
39	chr3:4492935..4493027	92	chr1	12753547	12760380	6833	inverse	6169	534	AT3G13700;AT3G13710	ATCOPIA93(AT1TE41580);ATCOPIA93(AT1TE41575)	0
39	chr3:4492935..4493027	92	chr5	5629985	5635297	5312	inverse	5187	532	AT3G13700;AT3G13710	ATCOPIA93(AT5TE20395)	83
40	chr3:5595062..5595173	111	chr2	4385856	4393657	7801	inverse	3042	516	AT3G16460	ATHILA3(AT2TE18410);ATENSPM3(AT2TE18415)	10
40	chr3:5595062..5595173	111	chr2	4900805	4909282	8477	sens	3123	960	AT3G16460	ATENSPM3(AT2TE20205)	425
41	chr3:8763540..8764993	1453	chr1	3360550	3361311	761	sens	750	126	.	ATCOPIA78(AT1TE10930);ATCOPIA78(AT1TE10935)	0
41	chr3:8763824..8764993	1169	chr1	18013366	18017636	4270	inverse	4130	498	.	ATCOPIA78(AT1TE59755)	1
41	chr3:8763824..8765272	1448	chr1	7717818	7722179	4361	inverse	3577	428	.	ATCOPIA78(AT1TE24850)	1
41	chr3:8763824..8765272	1448	chr3	13369323	13373734	4411	inverse	3987	170	.	ATCOPIA78(AT3TE54550)	0
41	chr3:8764278..8764999	721	chr1	7714742	7722179	7437	inverse	4658	540	.	ATCOPIA78(AT1TE24850)	1
41	chr3:8764369..8764724	355	chr3	22059537	22064320	4783	inverse	4762	720	.	ATCOPIA78(AT3TE89830)	24
41	chr3:8764369..8764724	355	chr5	4208093	4213081	4988	sens	4976	860	.	ATCOPIA78(AT5TE15240)	77
41	chr3:8764445..8764724	279	chr1	21525005	21529604	4599	sens	4592	780	.	ATCOPIA78(AT1TE71045)	0
41	chr3:8764445..8764724	279	chr1	3780767	3785342	4575	inverse	4230	648	.	ATCOPIA78(AT1TE12295)	0
41	chr3:8764445..8764724	279	chr3	22695576	22700520	4944	sens	4907	832	.	ATCOPIA78(AT3TE92525)	0
42	chr3:11417981..11418855	874	chr4	3950891	3955341	4450	inverse	3367	230	.	.	*
43	chr3:11421153..11421366	213	chr4	3952137	3953845	1708	inverse	1524	56	.	.	*
44	chr3:11422921..11423727	806	chr4	3950874	3955756	4882	inverse	4015	184	.	.	*
45	chr3:13398954..13405984	7030	chr1	15214383	15214508	125	inverse	107	132	.	ATENSPM5(AT1TE49955)	0
45	chr3:13398954..13405984	7030	chr1	7024969	7025329	360	inverse	348	266	.	ATENSPM6(AT1TE22710)	0
45	chr3:13398954..13407550	8596	chr4	3655383	3655987	604	sens	580	306	.	.	1
45	chr3:13398954..13407550	8596	chr5	12710434	12710661	227	inverse	225	304	.	ATENSPM5(AT5TE45000);ATHILA3(AT5TE45005)	0
45	chr3:13398954..13407550	8596	chr5	971392	971583	191	sens	179	222	.	.	0
45	chr3:13398954..13407724	8770	chr5	18311649	18311777	128	sens	124	178	.	ATCOPIA68(AT5TE65910)	0
46	chr3:13589515..13590430	915	chr2	5277	5857	580	inverse	489	48	.	.	*
47	chr3:14194602..14201455	6853	chr2	2594	2987	393	sens	365	160	AT3G41761;AT3G41762;AT3G41768;AT3G41979	.	290
47	chr3:14194873..14199584	4711	chr2	9898	10139	241	sens	234	220	AT3G41761;AT3G41762;AT3G41768	.	633
47	chr3:14196613..14199418	2805	chr5	3253128	3253276	148	inverse	145	3616	AT3G41768	.	2676
47	chr3:14197427..14199590	2163	chr2	7190932	7191521	589	sens	564	724	AT3G41768	.	517
47	chr3:14197891..14202606	4715	chr5	11733614	11735494	1880	inverse	1539	52	AT3G41768;AT3G41979	.	20
47	chr3:14197973..14199248	1275	chr2	3605680	3607826	2146	sens	2116	80	AT3G41768	.	5
47	chr3:14199178..14200977	1799	chr4	1799065	1801105	2040	inverse	1742	54	AT3G41768;AT3G41979	ATGP2N(AT4TE08985);ATGP2(AT4TE08980)	0
47	chr3:14199287..14202013	2726	chr2	3615941	3617076	1135	sens	1019	52	AT3G41768;AT3G41979	.	6
47	chr3:14199911..14202069	2158	chr1	15082117	15083174	1057	sens	1047	104	AT3G41979	.	3
47	chr3:14200064..14200828	764	chr4	3950522	3955946	5424	inverse	5327	336	.	.	56
47	chr3:14200771..14200973	202	chr2	43309	48466	5157	sens	3179	146	.	ATGP2(AT2TE00075)	78
47	chr3:14200849..14200973	124	chr2	4237804	4242968	5164	inverse	3706	166	.	ATGP2(AT2TE17875)	0
47	chr3:14200849..14201149	300	chr2	2564473	2569116	4643	sens	3511	128	.	ATGP2(AT2TE11540)	2
47	chr3:14201399..14202198	799	chr5	11729691	11735234	5543	sens	1203	152	.	.	48
47	chr3:14201673..14202630	957	chr5	11701923	11705761	3838	sens	3504	138	.	.	10
48	chr3:14203058..14203629	571	chr4	3950583	3955912	5329	sens	4542	402	.	.	*
49	chr3:15717150..15718059	909	chr4	3737307	3737629	322	sens	296	44	.	ATHILA2(AT4TE16565)	*
50	chr3:15718819..15721035	2216	chr1	15082074	15085838	3764	sens	3706	158	.	.	*
51	chr3:16580047..16580428	381	chr1	12753605	12758593	4988	sens	4300	450	.	ATCOPIA93(AT1TE41580);ATCOPIA93(AT1TE41575)	0
51	chr3:16580047..16580428	381	chr5	5629982	5635269	5287	sens	5258	556	.	ATCOPIA93(AT5TE20395)	104
52	chr3:16894460..16894609	149	chr1	12753508	12760367	6859	inverse	6337	610	.	ATCOPIA93(AT1TE41580);ATCOPIA93(AT1TE41570);ATCOPIA93(AT1TE41575)	0
52	chr3:16894460..16894609	149	chr5	5629981	5635267	5286	inverse	5186	624	.	ATCOPIA93(AT5TE20395)	107
53	chr3:21980027..21980291	264	chr1	12753515	12760390	6875	inverse	6286	434	AT3G59470	ATCOPIA93(AT1TE41580);ATCOPIA93(AT1TE41575)	0
53	chr3:21980027..21980291	264	chr5	5629983	5635265	5282	inverse	5210	468	AT3G59470	ATCOPIA93(AT5TE20395)	105
54	chr3:22228074..22228854	780	chr1	12753560	12758621	5061	sens	3359	290	AT3G60160	ATCOPIA93(AT1TE41580);ATCOPIA93(AT1TE41575)	0
54	chr3:22228074..22228854	780	chr5	5630052	5635073	5021	sens	3625	300	AT3G60160	ATCOPIA93(AT5TE20395)	25
55	chr3:22556611..22556699	88	chr1	12753506	12760391	6885	inverse	6347	1092	.	ATCOPIA93(AT1TE41580);ATCOPIA93(AT1TE41570);ATCOPIA93(AT1TE41575)	0
55	chr3:22556611..22556699	88	chr5	5629975	5635308	5333	inverse	5307	1116	.	ATCOPIA93(AT5TE20395)	193
56	chr4:1151216..1151639	423	chr2	1265611	1271523	5912	inverse	2107	238	AT4G02620;AT4G02630	VANDAL21(AT2TE05755)	0
56	chr4:1151429..1151604	175	chr3	11541649	11548547	6898	sens	2981	370	.	VANDAL21(AT3TE48070)	0
56	chr4:1151438..1151604	166	chr2	1505606	1513059	7453	sens	3467	534	.	VANDAL21(AT2TE06955)	1
56	chr4:1151438..1151604	166	chr5	13960986	13967602	6616	sens	3458	370	.	VANDAL21(AT5TE49755)	1
56	chr4:1151438..1151660	222	chr3	13072510	13078362	5852	sens	3119	218	AT4G02630	VANDAL21(AT3TE53580)	1
56	chr4:1151475..1151604	129	chr2	10001512	10009495	7983	inverse	3398	1002	.	VANDAL21(AT2TE42810)	373
57	chr4:2199494..2202716	3222	chr5	9640968	9644562	3594	sens	3541	352	.	ATMU10;ARNOLD2(AT5TE34985);Unassigned(AT5TE34980)	*
58	chr4:3651904..3652219	315	chr1	12753512	12760311	6799	inverse	5686	560	.	ATCOPIA93(AT1TE41580);ATCOPIA93(AT1TE41575)	0
58	chr4:3651904..3652219	315	chr5	5629980	5635304	5324	inverse	5279	558	.	ATCOPIA93(AT5TE20395)	99
59	chr4:3737408..3745200	7792	chr3	13588865	13592445	3580	sens	3449	128	.	.	*
60	chr4:3867417..3867840	423	chr4	3950528	3955848	5320	sens	4586	356	.	.	*
61	chr4:3868160..3868353	193	chr4	3950528	3955911	5383	sens	4481	358	.	.	*
62	chr4:3868392..3868444	52	chr4	3950538	3955421	4883	inverse	4627	192	.	.	*
63	chr4:3953519..3954249	730	chr2	3245	4143	898	inverse	844	50	.	.	10
63	chr4:3953525..3954361	836	chr3	14201588	14202828	1240	inverse	1013	60	.	.	31
64	chr4:3955848..3965683	9835	chr2	5565162	5567876	2714	sens	2212	72	.	ATHILA2(AT2TE22505)	*
65	chr4:3968795..3971002	2207	chr3	15711574	15712734	1160	inverse	1126	50	.	ATHILA2(AT3TE63540)	8
65	chr4:3969400..3970346	946	chr3	12223057	12225121	2064	inverse	1984	60	.	ATHILA2(AT3TE50670)	0
65	chr4:3969405..3970563	1158	chr1	15191314	15192926	1612	sens	1295	62	.	ATHILA2(AT1TE49850)	3
65	chr4:3969405..3976044	6639	chr3	15719977	15722611	2634	inverse	2247	82	.	ATHILA2(AT3TE63540)	0
65	chr4:3973640..3982321	8681	chr1	15180244	15181766	1522	sens	1274	78	.	ATHILA6B(AT1TE49845)	0
65	chr4:3981012..3982333	1321	chr3	15719807	15722198	2391	inverse	1929	104	.	ATHILA2(AT3TE63540)	0
66	chr4:3995608..3996433	825	chr3	13588800	13592558	3758	inverse	3193	102	.	.	33
66	chr4:3996043..3999305	3262	chr2	5566569	5568070	1501	inverse	1308	70	.	ATHILA2(AT2TE22505)	0
67	chr4:4003331..4006179	2848	chr1	15191760	15192945	1185	sens	949	58	.	ATHILA2(AT1TE49850)	8
67	chr4:4004168..4006078	1910	chr2	5565106	5567964	2858	sens	2759	154	.	ATHILA2(AT2TE22505)	8
68	chr4:4008366..4008847	481	chr2	5577916	5578958	1042	sens	849	46	.	ATHILA2(AT2TE22520)	*
69	chr4:4781311..4781800	489	chr3	15300682	15301156	474	inverse	412	56	.	ATHILA5(AT3TE62215)	3
69	chr4:4781460..4781491	31	chr5	11765487	11767433	1946	inverse	1900	76	.	ATHILA5(AT5TE42330);ATHILA5(AT5TE42320);ATHILA2(AT5TE42325)	15
69	chr4:4781460..4781812	352	chr1	16511326	16512215	889	inverse	790	100	.	ATHILA5(AT1TE54480)	11
69	chr4:4781460..4781812	352	chr2	3965170	3965730	560	inverse	535	66	.	ATHILA2(AT2TE16860)	4
70	chr4:5006317..5006790	473	chr5	5629981	5635277	5296	inverse	5255	554	.	ATCOPIA93(AT5TE20395)	105
70	chr4:5006393..5006790	397	chr1	12753535	12760360	6825	inverse	6272	554	.	ATCOPIA93(AT1TE41580);ATCOPIA93(AT1TE41575)	1
71	chr4:7002644..7003242	598	chr1	12755000	12759346	4346	sens	3958	726	AT4G11560	ATCOPIA93(AT1TE41580);ATCOPIA93(AT1TE41575)	1
71	chr4:7003182..7003242	60	chr3	10181994	10182392	398	inverse	393	116	AT4G11560	.	0
72	chr4:7003313..7003463	150	chr1	12753520	12760300	6780	sens	3691	882	AT4G11560	ATCOPIA93(AT1TE41580);ATCOPIA93(AT1TE41575)	1
72	chr4:7003389..7003463	74	chr5	5629977	5635296	5319	sens	5290	1184	AT4G11560	ATCOPIA93(AT5TE20395)	240
73	chr4:7083314..7083461	147	chr1	12753511	12760376	6865	inverse	6113	548	AT4G11770	ATCOPIA93(AT1TE41580);ATCOPIA93(AT1TE41575)	0
73	chr4:7083314..7083461	147	chr5	5629981	5635296	5315	inverse	5222	564	AT4G11770	ATCOPIA93(AT5TE20395)	109
74	chr4:8861548..8863563	2015	chr2	1267302	1269181	1879	inverse	1683	72	AT4G15510;AT4G15520	VANDAL21(AT2TE05755)	0
74	chr4:8862614..8862828	214	chr2	1505627	1513028	7401	sens	3168	452	AT4G15510;AT4G15520	VANDAL21(AT2TE06955)	0
74	chr4:8862635..8862828	193	chr5	13960862	13967693	6831	sens	3357	366	AT4G15510;AT4G15520	VANDAL21(AT5TE49755)	0
74	chr4:8862690..8862919	229	chr3	11541535	11548722	7187	sens	3194	350	AT4G15520	VANDAL21(AT3TE48070)	0
74	chr4:8862690..8863216	526	chr3	13072527	13078313	5786	sens	3076	192	AT4G15520	VANDAL21(AT3TE53580)	0
74	chr4:8862711..8862828	117	chr2	10001494	10009607	8113	inverse	3435	892	AT4G15520	VANDAL21(AT2TE42810)	326
75	chr4:9319462..9320717	1255	chr1	7717820	7722145	4325	sens	4264	690	AT4G16550	ATCOPIA78(AT1TE24850)	0
75	chr4:9319927..9320769	842	chr1	3360537	3361315	778	inverse	761	106	AT4G16550	ATCOPIA78(AT1TE10930);ATCOPIA78(AT1TE10935)	0
75	chr4:9319942..9320709	767	chr1	21524992	21529547	4555	inverse	4422	822	AT4G16550	ATCOPIA78(AT1TE71045)	9
75	chr4:9319942..9320709	767	chr5	4208080	4212634	4554	inverse	3086	506	AT4G16550	ATCOPIA78(AT5TE15240)	0
75	chr4:9319942..9320717	775	chr3	13369245	13373785	4540	sens	4241	542	AT4G16550	ATCOPIA78(AT3TE54550)	0
75	chr4:9319954..9320709	755	chr1	18013199	18017627	4428	sens	4389	780	AT4G16550	ATCOPIA78(AT1TE59755)	0
75	chr4:9319954..9320709	755	chr1	3780802	3785272	4470	sens	4415	820	AT4G16550	ATCOPIA78(AT1TE12295)	0
75	chr4:9319954..9320709	755	chr3	22059572	22064257	4685	sens	4351	750	AT4G16550	ATCOPIA78(AT3TE89830)	1
75	chr4:9319954..9320709	755	chr3	22695572	22700368	4796	inverse	4516	874	AT4G16550	ATCOPIA78(AT3TE92525)	0
76	chr4:10738831..10740218	1387	chr1	3360538	3361241	703	sens	680	94	AT4G19740	ATCOPIA78(AT1TE10930);ATCOPIA78(AT1TE10935)	0
76	chr4:10738873..10740970	2097	chr1	7717808	7722120	4312	inverse	3724	536	AT4G19740	ATCOPIA78(AT1TE24850)	0
76	chr4:10739264..10739932	668	chr1	7714737	7722120	7383	inverse	6799	632	AT4G19740	ATCOPIA78(AT1TE24850)	0
76	chr4:10739264..10740218	954	chr3	13369266	13373111	3845	inverse	3833	442	AT4G19740	ATCOPIA78(AT3TE54550)	0
76	chr4:10739334..10739851	517	chr1	18013164	18017944	4780	inverse	4523	720	AT4G19740	ATCOPIA78(AT1TE59755)	0
76	chr4:10739334..10739851	517	chr1	21524993	21529513	4520	sens	4506	728	AT4G19740	ATCOPIA78(AT1TE71045)	0
76	chr4:10739334..10739851	517	chr1	3780767	3785547	4780	inverse	4501	778	AT4G19740	ATCOPIA78(AT1TE12295)	1
76	chr4:10739334..10739851	517	chr3	22059537	22064209	4672	inverse	4625	824	AT4G19740	ATCOPIA78(AT3TE89830)	32
76	chr4:10739334..10739851	517	chr3	22695564	22700436	4872	sens	4502	794	AT4G19740	ATCOPIA78(AT3TE92520);ATCOPIA78(AT3TE92525)	6
76	chr4:10739334..10739932	598	chr5	4208081	4212869	4788	sens	4732	700	AT4G19740	ATCOPIA78(AT5TE15240)	0
77	chr4:13251176..13253849	2673	chr1	7717807	7721253	3446	inverse	2977	496	AT4G26150	ATCOPIA78(AT1TE24850)	1
77	chr4:13251345..13253496	2151	chr1	3360540	3361313	773	sens	747	138	AT4G26150	ATCOPIA78(AT1TE10930);ATCOPIA78(AT1TE10935)	0
77	chr4:13252121..13252644	523	chr1	7714734	7721253	6519	inverse	6052	618	.	ATCOPIA78(AT1TE24850)	1
77	chr4:13252121..13252644	523	chr3	22695566	22700441	4875	sens	4481	764	.	ATCOPIA78(AT3TE92525)	0
77	chr4:13252197..13252644	447	chr1	18013164	18017782	4618	inverse	3734	782	.	ATCOPIA78(AT1TE59755)	36
77	chr4:13252197..13252644	447	chr1	21525006	21529547	4541	sens	4461	704	.	ATCOPIA78(AT1TE71045)	0
77	chr4:13252197..13252644	447	chr1	3780764	3784426	3662	inverse	3519	752	.	ATCOPIA78(AT1TE12295)	0
77	chr4:13252197..13252644	447	chr3	13369246	13373807	4561	inverse	3184	384	.	ATCOPIA78(AT3TE54550)	0
77	chr4:13252197..13252644	447	chr3	22059534	22064085	4551	inverse	3734	754	.	ATCOPIA78(AT3TE89830)	0
77	chr4:13252197..13252644	447	chr5	4208083	4213080	4997	sens	4757	700	.	ATCOPIA78(AT5TE15240)	0
78	chr4:16682304..16682584	280	chr5	5629982	5635298	5316	sens	5228	552	AT4G35050	ATCOPIA93(AT5TE20395)	107
78	chr4:16682558..16682584	26	chr1	12753522	12760126	6604	sens	6169	562	AT4G35050	ATCOPIA93(AT1TE41580);ATCOPIA93(AT1TE41575)	0
79	chr5:729472..729675	203	chr1	12753539	12760310	6771	sens	5584	466	.	ATCOPIA93(AT1TE41580);ATCOPIA93(AT1TE41575)	0
79	chr5:729472..729675	203	chr5	5630049	5635303	5254	sens	5081	484	.	ATCOPIA93(AT5TE20395)	99
80	chr5:8895666..8895869	203	chr1	12753506	12758415	4909	sens	4892	984	.	ATCOPIA93(AT1TE41580);ATCOPIA93(AT1TE41570);ATCOPIA93(AT1TE41575)	0
80	chr5:8895666..8895869	203	chr3	10182141	10182387	246	inverse	220	50	.	.	0
80	chr5:8895666..8895869	203	chr5	5629980	5634870	4890	sens	4865	1054	.	ATCOPIA93(AT5TE20395)	178
81	chr5:11323169..11323303	134	chr5	11704673	11709983	5310	inverse	3121	152	.	.	*
82	chr5:11705564..11706344	780	chr2	6453	10462	4009	inverse	3852	106	.	.	*
83	chr5:11709049..11711963	2914	chr3	5279762	5284057	4295	sens	3738	130	.	VANDAL17(AT3TE22200)	*
84	chr5:11729860..11730400	540	chr5	11813541	11819114	5573	inverse	192	208	.	ATHILA6A(AT5TE42440)	*
85	chr5:11730830..11731586	756	chr2	2563003	2568115	5112	inverse	2433	158	.	ATGP2(AT2TE11540)	0
85	chr5:11730830..11731588	758	chr2	4239208	4244204	4996	sens	2433	136	.	ATGP2(AT2TE17875)	2
86	chr5:13332941..13333190	249	chr1	12753517	12758403	4886	inverse	1917	344	.	ATCOPIA93(AT1TE41580);ATCOPIA93(AT1TE41575)	0
86	chr5:13333017..13333469	452	chr5	5629978	5635101	5123	inverse	4956	470	.	ATCOPIA93(AT5TE20395)	96
87	chr5:21317601..21318977	1376	chr1	7960494	7961244	750	inverse	625	56	AT5G52530	ATDNA2T9B(AT1TE25615)	1
87	chr5:21317601..21318977	1376	chr2	11983189	11983906	717	inverse	624	46	AT5G52530	ATDNA2T9B(AT2TE52165)	5
87	chr5:21318604..21318977	373	chr4	11080505	11082070	1565	sens	1378	106	AT5G52530	ATDNA2T9A(AT4TE50860)	0
87	chr5:21318680..21318977	297	chr2	12738695	12740200	1505	inverse	1428	114	AT5G52530	ATDNA2T9A(AT2TE55690)	7
87	chr5:21318680..21318977	297	chr3	18629777	18631977	2200	inverse	2084	114	AT5G52530	ATDNA2T9C(AT3TE75580);ATDNA2T9A(AT3TE75575)	0
87	chr5:21318680..21318977	297	chr4	10537172	10539521	2349	inverse	2314	106	AT5G52530	ATDNA2T9A(AT4TE48190);VANDAL21(AT4TE48180);ATDNA2T9C(AT4TE48185);VANDAL5(AT4TE48170);ATDNA2T9A(AT4TE48175)	0
87	chr5:21318680..21318977	297	chr4	2639600	2641060	1460	sens	1335	96	AT5G52530	ATDNA2T9A(AT4TE12345)	6
87	chr5:21318680..21319624	944	chr1	26375147	26375959	812	sens	765	70	AT5G52530	ATREP10D(AT1TE86380);ATDNA2T9A(AT1TE86375)	13
88	chr5:22921846..22922268	422	chr1	12753520	12759729	6209	inverse	6163	318	.	ATCOPIA93(AT1TE41580);ATCOPIA93(AT1TE41575)	0
88	chr5:22921922..22922268	346	chr5	5630004	5634903	4899	inverse	4826	322	.	ATCOPIA93(AT5TE20395)	62
89	chr5:23913607..23913992	385	chr3	10182145	10182385	240	inverse	215	48	.	.	0
89	chr5:23913821..23913992	171	chr5	5629982	5634892	4910	sens	4871	790	.	ATCOPIA93(AT5TE20395)	145
89	chr5:23913897..23913992	95	chr1	12753527	12758394	4867	sens	4758	726	.	ATCOPIA93(AT1TE41580);ATCOPIA93(AT1TE41575)	0
90	chr5:25834575..25834843	268	chr1	12753510	12758977	5467	sens	1709	184	AT5G64630	ATCOPIA93(AT1TE41580);ATCOPIA93(AT1TE41570);ATCOPIA93(AT1TE41575)	1
90	chr5:25834575..25834843	268	chr5	5630011	5634975	4964	sens	4869	274	AT5G64630	ATCOPIA93(AT5TE20395)	52
wt
	Acceptor		Donor
ID	position	size	chromosome	start	stop	size	orientation	overlap	read count	acceptor annotation (TAIR10)	donor annotation (Quesneville natural transposons)	discriminating reads score
1	chr1:8775594..8776081	487	chr5	14175222	14176744	1522	sens	1483	64	AT1G24822;AT1G24880	VANDAL5(AT5TE50620);VANDAL5A(AT5TE50615);VANDAL5(AT5TE50605);VANDAL5(AT5TE50610)	*
2	chr1:8790380..8798796	8416	chr5	14175231	14176758	1527	sens	1484	70	AT1G25054	VANDAL5(AT5TE50620);VANDAL5A(AT5TE50615);VANDAL5(AT5TE50605);VANDAL5(AT5TE50610)	*
3	chr1:14308590..14311281	2691	chr2	6659232	6659518	286	sens	275	48	.	ARNOLDY1(AT2TE27160)	0
3	chr1:14308838..14310174	1336	chr5	14524088	14524772	684	sens	637	92	.	ARNOLDY2(AT5TE52230)	3
3	chr1:14308889..14311281	2392	chr2	3194886	3195377	491	inverse	478	50	.	ATREP4(AT2TE13800)	4
3	chr1:14309262..14311729	2467	chr3	12466107	12467084	977	sens	844	54	.	ARNOLDY1(AT3TE51470);ATENSPM2(AT3TE51460)	0
4	chr1:15041442..15041806	364	chr5	11723512	11724603	1091	inverse	950	54	.	.	*
5	chr1:15191076..15191722	646	chr3	13588840	13592529	3689	inverse	3605	148	.	.	*
6	chr1:16511251..16519338	8087	chr2	3605745	3607837	2092	sens	2014	144	.	.	5
6	chr1:16512122..16518063	5941	chr1	15041294	15043026	1732	inverse	1465	84	.	ATHILA6B(AT1TE49260)	0
6	chr1:16512961..16521199	8238	chr4	4780196	4781800	1604	inverse	1425	94	.	ATHILA2(AT4TE19915)	57
6	chr1:16518766..16519288	522	chr2	3624476	3627786	3310	inverse	3295	250	.	.	17
6	chr1:16518843..16519201	358	chr4	3950604	3955922	5318	inverse	4999	252	.	.	9
6	chr1:16519314..16519371	57	chr3	13586989	13592511	5522	inverse	5475	592	.	.	*
6	chr1:16519748..16520280	532	chr2	3623378	3627870	4492	inverse	3371	220	.	.	16
6	chr1:16519781..16520125	344	chr3	13586989	13592587	5598	inverse	5551	618	.	.	7
6	chr1:16519781..16520628	847	chr4	3950548	3956015	5467	sens	4044	378	.	.	9
6	chr1:16519798..16519828	30	chr2	3605697	3607837	2140	sens	2086	216	.	.	5
6	chr1:16520167..16520186	19	chr5	11729334	11734963	5629	inverse	4106	314	.	.	*
6	chr1:16520338..16520772	434	chr2	3625795	3627516	1721	sens	1483	140	.	.	14
6	chr1:16520653..16522591	1938	chr2	3605681	3607823	2142	inverse	2079	114	.	.	5
7	chr1:16527921..16527949	28	chr4	3950555	3956013	5458	sens	3566	220	.	.	*
8	chr1:19449261..19455470	6209	chr3	1855904	1856012	108	sens	102	608	AT1G52220;AT1G52230	.	0
8	chr1:19449261..19455470	6209	chr4	3655374	3655990	616	inverse	583	634	AT1G52220;AT1G52230	.	0
8	chr1:19449261..19455470	6209	chr5	12710434	12710658	224	sens	216	632	AT1G52220;AT1G52230	ATENSPM5(AT5TE45000)	0
8	chr1:19449261..19455470	6209	chr5	18311649	18311778	129	inverse	120	430	AT1G52220;AT1G52230	ATCOPIA68(AT5TE65910)	2
8	chr1:19449261..19455470	6209	chr5	971392	971583	191	inverse	182	540	AT1G52220;AT1G52230	.	0
9	chr2:2890..4586	1696	chr5	3253128	3253276	148	inverse	147	5728	AT2G01010	.	1854
9	chr2:3352..3353	1	chr3	14199592	14204946	5354	sens	2600	570	.	.	870
10	chr2:6214..6854	640	chr1	15081959	15084804	2845	inverse	2464	144	AT2G01021	.	2
10	chr2:6505..6854	349	chr3	13586999	13592500	5501	inverse	5100	222	AT2G01021	.	19
10	chr2:6521..9530	3009	chr5	3253128	3253276	148	inverse	146	276	AT2G01021	.	1867
10	chr2:6871..7330	459	chr5	11141160	11143531	2371	sens	2189	106	.	ATGP2(AT5TE40350)	1
10	chr2:6871..7609	738	chr3	11419078	11421448	2370	inverse	1928	94	.	ATGP2(AT3TE47595)	0
11	chr2:9572..10253	681	chr5	3253128	3253276	148	inverse	146	1486	AT2G01023	.	*
12	chr2:10310..17886	7576	chr3	13588856	13592510	3654	inverse	3092	148	.	.	0
12	chr2:16914..17221	307	chr4	3950879	3955810	4931	sens	1531	236	.	.	43
13	chr2:21957..22699	742	chr1	15081964	15082392	428	inverse	424	50	.	.	0
13	chr2:21957..24376	2419	chr3	13588925	13592505	3580	inverse	3176	166	.	.	0
13	chr2:22576..23019	443	chr4	3950607	3955774	5167	sens	4374	294	.	.	53
13	chr2:23099..23253	154	chr4	3950607	3955774	5167	sens	4374	288	.	.	*
14	chr2:48845..58759	9914	chr3	13588963	13592505	3542	inverse	3189	230	.	.	0
14	chr2:49608..58812	9204	chr1	15081964	15085371	3407	inverse	3351	140	.	.	1
15	chr2:2563473..2564102	629	chr3	13588913	13592496	3583	inverse	3190	172	.	.	1
15	chr2:2563741..2564115	374	chr4	3950836	3955756	4920	sens	3910	258	.	.	7
16	chr2:2676246..2684100	7854	chr1	14592407	14592671	264	sens	251	102	.	ATENSPM5(AT1TE48035)	*
17	chr2:3226348..3226496	148	chr3	13588913	13592506	3593	inverse	3189	148	.	.	*
18	chr2:3226562..3227140	578	chr4	3950897	3955778	4881	sens	4049	242	.	.	*
19	chr2:3487630..3489942	2312	chr1	16360267	16360935	668	inverse	609	82	AT2G07806	ATGP1(AT1TE53915)	0
19	chr2:3487683..3488238	555	chr2	6263375	6271083	7708	inverse	7454	446	AT2G07806	ATGP1(AT2TE25540)	0
19	chr2:3487737..3488238	501	chr3	12613559	12620854	7295	inverse	7218	544	AT2G07806	ATGP1(AT3TE51930)	1
19	chr2:3487737..3489544	1807	chr4	5271738	5272576	838	sens	809	72	AT2G07806	ATGP1(AT4TE21910)	0
19	chr2:3488378..3488459	81	chr2	1628600	1639040	10440	inverse	3980	2078	AT2G07806	ATGP1(AT2TE07550);ATLINE1A(AT2TE07540);ATGP1(AT2TE07545);ATREP10D(AT2TE07555)	521
20	chr2:3616530..3621030	4500	chr3	13588788	13592577	3789	sens	3441	294	AT2G07981;AT2G08986	.	54
20	chr2:3618101..3618432	331	chr1	13180997	13181888	891	inverse	883	58	AT2G08986	ATGP7(AT1TE43030);ATGP7(AT1TE43035)	1
21	chr2:3621886..3622428	542	chr3	13588788	13592596	3808	sens	3787	362	AT2G08986	.	*
22	chr2:3623418..3626944	3526	chr1	15191683	15192850	1167	sens	955	60	AT2G08986	ATHILA2(AT1TE49850)	1
22	chr2:3623526..3624521	995	chr4	3950523	3955967	5444	inverse	3437	278	AT2G08986	.	28
23	chr2:3954621..3955159	538	chr3	13587014	13592582	5568	sens	4929	304	.	.	*
24	chr2:3955278..3955731	453	chr3	13587014	13592582	5568	sens	4929	308	.	.	*
25	chr2:3958520..3964949	6429	chr1	15082074	15086027	3953	sens	3322	170	.	.	*
26	chr2:4242822..4243445	623	chr3	13590043	13592496	2453	sens	2220	186	.	.	*
27	chr3:5285507..5285698	191	chr5	11686031	11697334	11303	sens	1634	534	.	ATHILA6A(AT5TE42135)	2
27	chr3:5285583..5285698	115	chr5	11320537	11331499	10962	sens	2181	538	.	ATHILA6A(AT5TE41070)	4
27	chr3:5285583..5285698	115	chr5	11810286	11820558	10272	sens	1633	466	.	ATHILA6A(AT5TE42440)	0
27	chr3:5285583..5285698	115	chr5	11935199	11945441	10242	inverse	1634	586	.	ATHILA6A(AT5TE42710)	0
28	chr3:13399068..13407524	8456	chr4	3655371	3655992	621	sens	538	438	.	.	2
28	chr3:13399068..13407524	8456	chr5	12710435	12710660	225	inverse	214	424	.	ATENSPM5(AT5TE45000);ATHILA3(AT5TE45005)	1
28	chr3:13399068..13407524	8456	chr5	18311649	18311776	127	sens	118	292	.	ATCOPIA68(AT5TE65910)	3
28	chr3:13399068..13407524	8456	chr5	971392	971583	191	sens	172	370	.	.	0
28	chr3:13403093..13407524	4431	chr1	7024969	7025327	358	inverse	344	420	.	ATENSPM6(AT1TE22710)	0
29	chr3:13589504..13590290	786	chr2	45063	47136	2073	inverse	1686	90	.	ATGP2(AT2TE00075)	0
29	chr3:13589524..13590239	715	chr2	3605678	3607335	1657	inverse	1629	212	.	.	8
29	chr3:13589918..13590287	369	chr2	3229047	3230228	1181	inverse	959	66	.	ATLINE1_2(AT2TE13950);ATGP2(AT2TE13955)	0
29	chr3:13589943..13589945	2	chr4	3950555	3955922	5367	inverse	1652	352	.	.	180
30	chr3:13590656..13591064	408	chr2	3626031	3626427	396	sens	347	44	.	.	*
31	chr3:13591720..13592268	548	chr5	11731584	11732789	1205	sens	1205	84	.	.	*
32	chr3:13592428..13592455	27	chr4	3950519	3955915	5396	inverse	4543	370	.	.	*
33	chr3:14194759..14201495	6736	chr2	9898	10163	265	sens	236	238	AT3G41761;AT3G41762;AT3G41768;AT3G41979	.	407
33	chr3:14196757..14202119	5362	chr4	3952675	3953600	925	inverse	846	50	AT3G41768;AT3G41979	.	2
33	chr3:14196993..14197827	834	chr5	3253128	3253276	148	inverse	147	5944	AT3G41768	.	2298
33	chr3:14197050..14200407	3357	chr2	7190932	7191445	513	sens	506	1180	AT3G41768;AT3G41979	.	159
33	chr3:14197139..14199592	2453	chr2	2594	3501	907	sens	834	666	AT3G41768	.	450
33	chr3:14200092..14200825	733	chr2	3626804	3627883	1079	sens	950	52	.	.	0
33	chr3:14200805..14201497	692	chr2	45575	47032	1457	sens	1191	74	.	ATGP2(AT2TE00075)	2
33	chr3:14200805..14201580	775	chr5	11141724	11143019	1295	sens	1212	92	.	ATGP2(AT5TE40350)	1
33	chr3:14201032..14201771	739	chr2	3625854	3627889	2035	inverse	1635	86	.	.	0
34	chr3:15712942..15719996	7054	chr2	3626923	3628054	1131	inverse	944	58	.	.	*
35	chr4:1801221..1804023	2802	chr3	13588913	13592514	3601	sens	2999	156	.	.	*
36	chr4:3737498..3743589	6091	chr3	13588799	13592431	3632	sens	3412	150	.	.	*
37	chr4:3868185..3868267	82	chr4	3950530	3955841	5311	inverse	5220	332	.	.	*
38	chr4:3953626..3954335	709	chr2	58715	60312	1597	sens	1411	110	.	ATGP2(AT2TE00110)	3
38	chr4:3953690..3954340	650	chr5	11138591	11143495	4904	sens	2782	224	.	ATGP2(AT5TE40350)	0
38	chr4:3953775..3954368	593	chr2	24365	25762	1397	sens	1250	68	.	ATGP2(AT2TE00015)	1
39	chr4:3955915..3965688	9773	chr3	13588791	13592580	3789	inverse	3428	580	.	.	*
40	chr4:3968769..3970314	1545	chr2	5565110	5567972	2862	sens	2706	156	.	ATHILA2(AT2TE22505)	*
41	chr4:3973033..3976039	3006	chr1	15832515	15834390	1875	inverse	1731	80	.	ATHILA2(AT1TE52125);ATHILA2(AT1TE52105)	9
41	chr4:3973840..3976053	2213	chr1	15179522	15181767	2245	sens	2213	120	.	ATHILA6B(AT1TE49845)	0
41	chr4:3974058..3980942	6884	chr2	5565119	5567910	2791	sens	2549	176	.	ATHILA2(AT2TE22505)	5
41	chr4:3974707..3974767	60	chr3	15718449	15722694	4245	inverse	2006	176	.	ATHILA2(AT3TE63540)	10
41	chr4:3978054..3984304	6250	chr3	15719800	15722640	2840	inverse	2508	114	.	ATHILA2(AT3TE63540)	0
41	chr4:3978900..3983305	4405	chr2	5577309	5578961	1652	sens	1488	80	.	ATHILA2(AT2TE22520)	0
41	chr4:3979156..3981352	2196	chr1	15191299	15192977	1678	sens	1620	144	.	ATHILA2(AT1TE49850)	3
41	chr4:3980958..3984425	3467	chr1	14450561	14450936	375	sens	349	44	.	ATHILA2(AT1TE47570)	0
42	chr4:3985148..3985581	433	chr3	15720789	15722008	1219	inverse	982	88	.	ATHILA2(AT3TE63540)	*
43	chr4:3988849..3989070	221	chr3	13589948	13591692	1744	inverse	1738	164	.	.	*
44	chr4:3996586..3998099	1513	chr1	15180375	15182061	1686	inverse	1430	78	.	ATHILA6B(AT1TE49845)	0
44	chr4:3997434..3998184	750	chr2	5565374	5568155	2781	inverse	2698	112	.	ATHILA2(AT2TE22505)	1
44	chr4:3998156..3999297	1141	chr3	15719688	15722168	2480	sens	2162	98	.	ATHILA2(AT3TE63540)	0
44	chr4:3998156..3999307	1151	chr1	15191603	15192871	1268	inverse	1154	62	.	ATHILA2(AT1TE49850)	0
45	chr4:4001021..4004177	3156	chr1	15179921	15181899	1978	sens	1677	86	.	ATHILA6B(AT1TE49845)	0
45	chr4:4002287..4006185	3898	chr2	5577300	5578907	1607	sens	1335	76	.	ATHILA2(AT2TE22520)	0
45	chr4:4003572..4006218	2646	chr3	15719817	15722472	2655	inverse	2231	146	.	ATHILA2(AT3TE63540)	0
45	chr4:4004072..4006154	2082	chr1	15191604	15192906	1302	sens	1104	128	.	ATHILA2(AT1TE49850)	0
45	chr4:4004074..4007296	3222	chr2	5565096	5567939	2843	sens	2373	174	.	ATHILA2(AT2TE22505)	4
46	chr4:4026735..4027262	527	chr4	3950519	3955539	5020	inverse	4146	434	.	.	*
47	chr4:4781567..4781670	103	chr1	16511488	16511864	376	inverse	357	76	.	ATHILA5(AT1TE54480)	*
48	chr4:9320217..9322362	2145	chr1	3360540	3361297	757	inverse	704	156	AT4G16550	ATCOPIA78(AT1TE10930);ATCOPIA78(AT1TE10935)	0
48	chr4:9320271..9320618	347	chr1	7714761	7722341	7580	sens	4327	1018	AT4G16550	ATCOPIA78(AT1TE24850)	1
48	chr4:9320271..9320624	353	chr3	13369245	13373901	4656	sens	4349	810	AT4G16550	ATCOPIA78(AT3TE54550)	0
48	chr4:9320284..9320298	14	chr1	18012374	18018389	6015	sens	5167	1150	AT4G16550	ATCOPIA78(AT1TE59755)	0
48	chr4:9320308..9320618	310	chr1	3780812	3785713	4901	sens	4750	1282	AT4G16550	ATCOPIA78(AT1TE12295)	0
48	chr4:9320384..9320617	233	chr1	21525362	21529345	3983	inverse	3931	1414	AT4G16550	ATCOPIA78(AT1TE71045)	14
48	chr4:9320384..9320617	233	chr3	22059578	22064296	4718	sens	4661	1362	AT4G16550	ATCOPIA78(AT3TE89830)	1
48	chr4:9320384..9320617	233	chr3	22695600	22700082	4482	inverse	4104	1564	AT4G16550	ATCOPIA78(AT3TE92525)	0
48	chr4:9320384..9320617	233	chr5	4208083	4212977	4894	inverse	4780	1602	AT4G16550	ATCOPIA78(AT5TE15240)	0
49	chr4:10898815..10906343	7528	chr1	6706695	6707896	1201	sens	1190	80	AT4G20170	META1(AT1TE21710)	0
49	chr4:10898815..10906984	8169	chr3	14958425	14959625	1200	inverse	1169	78	AT4G20170;AT4G20190	META1(AT3TE61000)	0
49	chr4:10898815..10906984	8169	chr5	14471140	14472289	1149	sens	1133	66	AT4G20170;AT4G20190	META1(AT5TE52075)	0
49	chr4:10898815..10906985	8170	chr3	15815690	15816823	1133	sens	1115	60	AT4G20170;AT4G20190	META1(AT3TE63950)	0
49	chr4:10899121..10906343	7222	chr1	4407440	4408642	1202	inverse	1191	126	AT4G20170	META1(AT1TE14315)	0
49	chr4:10899121..10906343	7222	chr3	18736756	18737956	1200	sens	1189	98	AT4G20170	META1(AT3TE76010)	0
49	chr4:10899121..10906343	7222	chr5	10402175	10403365	1190	inverse	1173	92	AT4G20170	META1(AT5TE37975)	0
49	chr4:10899121..10906984	7863	chr1	6540896	6542087	1191	sens	1169	106	AT4G20170;AT4G20190	META1(AT1TE21210)	0
49	chr4:10899121..10907648	8527	chr3	16040467	16041003	536	inverse	525	74	AT4G20170;AT4G20190	META1(AT3TE64915)	0
49	chr4:10899121..10907971	8850	chr3	17364511	17364984	473	inverse	425	52	AT4G20170;AT4G20190	META1(AT3TE70410)	0
49	chr4:10903550..10906343	2793	chr2	911724	912937	1213	sens	1169	106	.	META1(AT2TE04085)	0
50	chr5:11322475..11322496	21	chr5	11730399	11733141	2742	sens	2379	162	.	.	*
51	chr5:11695482..11702306	6824	chr2	3607076	3607373	297	sens	257	50	.	.	*
52	chr5:11705150..11706982	1832	chr1	15191722	15192773	1051	sens	904	48	.	ATHILA2(AT1TE49850)	0
52	chr5:11705295..11705628	333	chr3	13588795	13592574	3779	inverse	3378	150	.	.	36
53	chr5:11707004..11708195	1191	chr3	13590204	13592574	2370	inverse	2094	96	.	.	*
54	chr5:11722019..11726258	4239	chr2	3618931	3619838	907	sens	867	62	.	.	*
55	chr5:11729458..11729855	397	chr2	3606159	3607812	1653	inverse	1620	90	.	.	13
55	chr5:11729704..11730394	690	chr3	13590219	13591773	1554	sens	1494	184	.	.	52
55	chr5:11729722..11730402	680	chr5	11320535	11325759	5224	sens	2004	252	.	ATHILA6A(AT5TE41070)	12
56	chr5:11730484..11733085	2601	chr2	5565335	5566980	1645	inverse	1419	70	.	ATHILA2(AT2TE22505)	1
56	chr5:11730729..11732156	1427	chr4	3951867	3953756	1889	inverse	1551	210	.	.	16
56	chr5:11731109..11731583	474	chr2	4238034	4243084	5050	sens	2866	268	.	ATGP2(AT2TE17875)	0
57	chr5:11733568..11734639	1071	chr3	13590217	13591834	1617	sens	1361	146	.	.	40
57	chr5:11733702..11734351	649	chr2	4237780	4242919	5139	sens	1078	236	.	ATGP2(AT2TE17875)	0
57	chr5:11733781..11734352	571	chr4	3950953	3955907	4954	inverse	4630	200	.	.	40
57	chr5:21318081..21319038	957	chr1	22872360	22873743	1383	sens	1210	58	AT5G52530	ATDNA2T9A(AT1TE75405)	0
57	chr5:21318180..21318482	302	chr4	2639584	2640353	769	sens	691	156	AT5G52530	ATDNA2T9A(AT4TE12345)	0
57	chr5:21318180..21318482	302	chr4	5471630	5472400	770	inverse	760	144	AT5G52530	VANDALNX2(AT4TE22920)	2
57	chr5:21318180..21318998	818	chr2	11983184	11983905	721	inverse	708	116	AT5G52530	ATDNA2T9B(AT2TE52165)	0
57	chr5:21318183..21318482	299	chr1	19728522	19729289	767	sens	761	184	AT5G52530	ATDNA2T9B(AT1TE65210);HELITRON2(AT1TE65205)	0
57	chr5:21318183..21318482	299	chr1	7960489	7961255	766	inverse	762	210	AT5G52530	ATDNA2T9B(AT1TE25615)	3
57	chr5:21318183..21318482	299	chr3	18631477	18632069	592	inverse	584	174	AT5G52530	ATDNA2T9A(AT3TE75575)	0
57	chr5:21318183..21318482	299	chr4	10538843	10539610	767	inverse	762	180	AT5G52530	ATDNA2T9A(AT4TE48190)	0
57	chr5:21318183..21318482	299	chr4	11080494	11081258	764	sens	688	186	AT5G52530	ATDNA2T9A(AT4TE50860)	0
57	chr5:21318183..21318890	707	chr2	12739524	12740244	720	inverse	716	150	AT5G52530	ATDNA2T9A(AT2TE55690)	0
57	chr5:21318906..21318998	92	chr2	12738700	12740168	1468	inverse	1397	170	AT5G52530	ATDNA2T9A(AT2TE55690)	2
57	chr5:21318906..21319259	353	chr1	26375155	26375954	799	sens	768	102	AT5G52530	ATDNA2T9A(AT1TE86375)	13
57	chr5:21318906..21319821	915	chr4	11081717	11082065	348	sens	343	52	AT5G52530	ATDNA2T9A(AT4TE50860)	2
57	chr5:21318906..21319958	1052	chr4	10537177	10537413	236	inverse	227	48	AT5G52530	ATDNA2T9A(AT4TE48175)	0
