# Supplementary material for: TE-Tracker: systematic identification of transposition events through whole-genome resequencing
Source: BMC Bioinformatics. 2014 Nov 19;15(1):377. doi: 10.1186/s12859-014-0377-z (PMC4279814; doi:10.1186/s12859-014-0377-z)
Supplement: Additional file 12: Table S9. — Regions masked for TE detection. [file 12859_2014_377_MOESM12_ESM.xlsx]

## Sheet: Col_0A_high-lowcovered-merge_50
Supplementary Table 9: Excluded regions
chromosome	start	stop
Chr1	1200	2999
Chr1	2789300	2789899
Chr1	3781600	3782699
Chr1	3784400	3785099
Chr1	7024900	7025399
Chr1	7363800	7364399
Chr1	7436300	7436899
Chr1	7721400	7721899
Chr1	8768000	8768999
Chr1	8771000	8771499
Chr1	8785400	8787099
Chr1	8788100	8789199
Chr1	8790800	8791799
Chr1	8793200	8794099
Chr1	8794300	8794799
Chr1	8804900	8805799
Chr1	8807900	8808599
Chr1	8811600	8812499
Chr1	8819300	8820299
Chr1	8822300	8823899
Chr1	8825000	8825499
Chr1	8831600	8832299
Chr1	8833700	8834699
Chr1	12824100	12824699
Chr1	12944900	12945599
Chr1	14238900	14239399
Chr1	14511800	14538699
Chr1	14545800	14581699
Chr1	14610700	14656899
Chr1	14720800	14722499
Chr1	14722700	14723199
Chr1	14736000	14736699
Chr1	14751000	14803999
Chr1	14818200	14818999
Chr1	14859800	14860399
Chr1	14985800	14986399
Chr1	14990400	14990999
Chr1	15038200	15046799
Chr1	15047100	15048199
Chr1	15049000	15050199
Chr1	15050600	15051699
Chr1	15051900	15052799
Chr1	15081900	15086099
Chr1	15086100	15086999
Chr1	15089200	15089799
Chr1	15090000	15090699
Chr1	15093400	15095699
Chr1	15096300	15098399
Chr1	15098700	15103899
Chr1	15104300	15108599
Chr1	15109600	15110799
Chr1	15111000	15111799
Chr1	15112400	15112899
Chr1	15114900	15115799
Chr1	15116000	15119899
Chr1	15120100	15123699
Chr1	15123900	15125099
Chr1	15130200	15130699
Chr1	15134200	15134899
Chr1	15135400	15138999
Chr1	15140300	15141299
Chr1	15141500	15142199
Chr1	15144500	15145399
Chr1	15167900	15168399
Chr1	15170600	15171999
Chr1	15172200	15174099
Chr1	15174500	15175999
Chr1	15177200	15177899
Chr1	15179700	15180799
Chr1	15181000	15181999
Chr1	15182700	15183499
Chr1	15185000	15185499
Chr1	15188800	15189599
Chr1	15189900	15192899
Chr1	15198400	15199199
Chr1	15200100	15201599
Chr1	15204100	15204599
Chr1	15226200	15226699
Chr1	15267100	15267599
Chr1	15345900	15346599
Chr1	15365200	15365699
Chr1	15421200	15421699
Chr1	15435700	15436199
Chr1	15437000	15437999
Chr1	15484600	15485099
Chr1	15700000	15701599
Chr1	15829100	15829899
Chr1	15830800	15831599
Chr1	15832200	15832799
Chr1	15835200	15835699
Chr1	15835900	15836799
Chr1	15837100	15837799
Chr1	15838100	15838599
Chr1	15841100	15841699
Chr1	15843200	15843699
Chr1	16509800	16524399
Chr1	16524700	16528399
Chr1	17138800	17139699
Chr1	17143600	17144499
Chr1	18013400	18017599
Chr1	21525700	21526499
Chr1	21527900	21528799
Chr1	24272600	24276399
Chr1	29304300	29304999
Chr1	30424600	30426499
Chr2	1000	10599
Chr2	13100	13799
Chr2	14000	14599
Chr2	15100	15699
Chr2	17700	18899
Chr2	19200	20299
Chr2	21300	21899
Chr2	24900	25399
Chr2	45000	45499
Chr2	50800	52799
Chr2	53100	55199
Chr2	59200	59699
Chr2	2708500	2708999
Chr2	3086000	3086799
Chr2	3087000	3087699
Chr2	3088300	3089399
Chr2	3239000	3258599
Chr2	3259100	3509799
Chr2	3548600	3549099
Chr2	3550500	3550999
Chr2	3602400	3602999
Chr2	3605600	3607899
Chr2	3608100	3608899
Chr2	3608900	3609599
Chr2	3610000	3610499
Chr2	3611200	3611699
Chr2	3612000	3628099
Chr2	3628900	3629599
Chr2	3634500	3634999
Chr2	3765900	3766399
Chr2	3948300	3948799
Chr2	3950800	3951499
Chr2	3952200	3952799
Chr2	3954500	3955399
Chr2	3965000	3966199
Chr2	4697500	4698099
Chr2	4902200	4903099
Chr2	4903600	4906299
Chr2	4906600	4909199
Chr2	4936300	4936799
Chr2	5198300	5205899
Chr2	5565300	5567399
Chr2	5568800	5569599
Chr2	5570700	5571399
Chr2	5573700	5574399
Chr2	5575600	5576499
Chr2	5576700	5577699
Chr2	5577900	5578899
Chr2	7005900	7007799
Chr2	7009300	7009999
Chr2	7190900	7191599
Chr2	12567000	12567499
Chr2	19694400	19696599
Chr2	19697700	19698299
Chr3	1600	3499
Chr3	5279000	5279499
Chr3	5279900	5281399
Chr3	5283800	5285899
Chr3	7103600	7104699
Chr3	9724800	9725299
Chr3	12203300	12203799
Chr3	12212200	12212699
Chr3	12213800	12214999
Chr3	12244200	12244799
Chr3	12245400	12246399
Chr3	12247600	12248299
Chr3	12250500	12253199
Chr3	13191300	13191999
Chr3	13192900	13193699
Chr3	13586900	13587799
Chr3	13587800	13588699
Chr3	13588700	13592999
Chr3	13593200	13593699
Chr3	13593900	13594499
Chr3	13594700	13595599
Chr3	13596200	13597099
Chr3	13597400	13598199
Chr3	13691800	13692399
Chr3	13693800	13694699
Chr3	13696100	13696699
Chr3	13698100	13698899
Chr3	13699600	13700099
Chr3	13700400	13701099
Chr3	13702000	13702899
Chr3	13704900	13710899
Chr3	13711700	13712499
Chr3	13712900	13713999
Chr3	13714300	13715799
Chr3	13716500	13716999
Chr3	13718000	13718899
Chr3	13720000	13720499
Chr3	13720900	13721699
Chr3	13723000	13723799
Chr3	13725400	13725999
Chr3	13750200	13751699
Chr3	13753500	13753999
Chr3	13769800	13770399
Chr3	13771800	13772499
Chr3	13773800	13774599
Chr3	13776600	13777299
Chr3	13778600	13779599
Chr3	13780700	13781499
Chr3	13783200	13783699
Chr3	13784200	13784999
Chr3	13794200	13794899
Chr3	13799400	13800399
Chr3	13809300	13810599
Chr3	13815800	13816399
Chr3	13838700	13839199
Chr3	13845200	13846299
Chr3	13848800	13851099
Chr3	13853700	13855099
Chr3	13859400	13860199
Chr3	13860900	13861699
Chr3	13863000	13863999
Chr3	13864200	13864699
Chr3	13865900	13866899
Chr3	14172300	14172799
Chr3	14173800	14174899
Chr3	14175300	14177799
Chr3	14179800	14182599
Chr3	14182800	14183299
Chr3	14184100	14184599
Chr3	14184800	14187299
Chr3	14188400	14189299
Chr3	14190200	14191099
Chr3	14191300	14206099
Chr3	14206600	14208999
Chr3	14209000	14209899
Chr3	14209900	14211799
Chr3	14212000	14216499
Chr3	14217700	14225199
Chr3	15261400	15261899
Chr3	15711500	15712699
Chr3	15713000	15713599
Chr3	15715000	15716899
Chr3	15717100	15717599
Chr3	15718600	15722199
Chr3	22063000	22063499
Chr3	22696200	22696699
Chr3	22698500	22698999
Chr4	0	999
Chr4	2924000	2924899
Chr4	2927600	2931099
Chr4	2932000	2936399
Chr4	2938600	2939399
Chr4	2940700	2941199
Chr4	2942200	2942999
Chr4	2944300	2944799
Chr4	2945000	2945499
Chr4	2947200	2949799
Chr4	2950100	2951299
Chr4	2951500	2953799
Chr4	2954000	2955499
Chr4	2955800	2956699
Chr4	2961800	2963099
Chr4	2964400	2964999
Chr4	3021600	3022099
Chr4	3053300	3054299
Chr4	3054300	3061599
Chr4	3180000	3180899
Chr4	3533000	3533699
Chr4	3655400	3655999
Chr4	3736000	3738399
Chr4	3738800	3739499
Chr4	3740200	3741399
Chr4	3747000	3749999
Chr4	3753100	3753699
Chr4	3838600	3840999
Chr4	3841200	3843599
Chr4	3849100	3851199
Chr4	3851400	3852199
Chr4	3864900	3875199
Chr4	3875400	3876999
Chr4	3948700	3949199
Chr4	3950500	3956099
Chr4	3956100	3956999
Chr4	3957800	3958299
Chr4	3958500	3959299
Chr4	3960400	3960899
Chr4	3963600	3964299
Chr4	3965000	3989899
Chr4	3990100	4011799
Chr4	4025600	4026099
Chr4	4246500	4246999
Chr4	4762500	4763099
Chr4	4777800	4778899
Chr4	4780000	4780799
Chr4	4781000	4781599
Chr4	4965400	4965899
Chr4	5267800	5268399
Chr4	18582400	18583899
Chr5	1600	3199
Chr5	4208700	4209699
Chr5	10250100	10250599
Chr5	11178500	11179599
Chr5	11179900	11182099
Chr5	11182500	11183899
Chr5	11184300	11188999
Chr5	11202900	11203599
Chr5	11210800	11211499
Chr5	11217900	11218499
Chr5	11226000	11226999
Chr5	11320700	11323499
Chr5	11323700	11325899
Chr5	11326100	11331899
Chr5	11651200	11651799
Chr5	11686000	11689399
Chr5	11689600	11697399
Chr5	11701600	11715299
Chr5	11716600	11725099
Chr5	11725100	11725999
Chr5	11726000	11736499
Chr5	11736700	11738499
Chr5	11743100	11743599
Chr5	11765400	11766299
Chr5	11770500	11771099
Chr5	11772700	11773599
Chr5	11774100	11774599
Chr5	11775500	11776599
Chr5	11781500	11782099
Chr5	11783300	11783799
Chr5	11795300	11795799
Chr5	11810300	11811299
Chr5	11811800	11813599
Chr5	11814900	11818099
Chr5	11818600	11821199
Chr5	11830400	11834499
Chr5	11834900	11835499
Chr5	11836600	11845299
Chr5	11846000	11847299
Chr5	11849400	11850199
Chr5	11850400	11851699
Chr5	11858400	11861299
Chr5	11863600	11866199
Chr5	11866400	11866999
Chr5	11867200	11868099
Chr5	11868400	11869299
Chr5	11869800	11871299
Chr5	11871500	11872599
Chr5	11873300	11874799
Chr5	11875000	11877399
Chr5	11879900	11880399
Chr5	11880700	11881499
Chr5	11882700	11883199
Chr5	11891600	11892599
Chr5	11895700	11898099
Chr5	11901700	11903099
Chr5	11928300	11928799
Chr5	11934200	11942999
Chr5	11943200	11945899
Chr5	11946200	11946899
Chr5	11949300	11949799
Chr5	11954200	11955199
Chr5	11959500	11960099
Chr5	11961200	11961799
Chr5	11965000	11965699
Chr5	11985400	11986899
Chr5	11987100	11987699
Chr5	11987900	11988599
Chr5	11988900	11991299
Chr5	12009100	12010599
Chr5	12013300	12013899
Chr5	12014100	12014899
Chr5	12015300	12015799
Chr5	12016300	12016999
Chr5	12017200	12018099
Chr5	12026800	12027299
Chr5	12031000	12031599
Chr5	12038000	12038799
Chr5	12039000	12039699
Chr5	12039900	12040599
Chr5	12040800	12041899
Chr5	12046800	12047499
Chr5	12047700	12048299
Chr5	12050800	12051299
Chr5	12051900	12052599
Chr5	12053500	12053999
Chr5	12054400	12055399
Chr5	12056400	12056899
Chr5	12057500	12057999
Chr5	12059400	12059899
Chr5	12130200	12130799
Chr5	12149000	12149499
Chr5	12149900	12150399
Chr5	12814900	12815399
Chr5	12827400	12828499
Chr5	12829000	12833299
Chr5	12834000	12837799
Chr5	12857200	12858199
Chr5	12873700	12875999
Chr5	12876300	12876899
Chr5	12877200	12877899
Chr5	12878100	12883199
Chr5	12884800	12887399
Chr5	13261100	13262199
Chr5	13262900	13263399
Chr5	13265500	13267999
Chr5	13268300	13268799
Chr5	13269500	13271799
Chr5	15662800	15663299
Chr5	15666900	15694899
Chr5	16396100	16398599
Chr5	16399300	16400499
Chr5	18120300	18120799
Chr5	26970800	26971399
Chr5	26971700	26972399
Chr5	26972800	26974699
