# Supplementary material for: TE-Tracker: systematic identification of transposition events through whole-genome resequencing
Source: BMC Bioinformatics. 2014 Nov 19;15(1):377. doi: 10.1186/s12859-014-0377-z (PMC4279814; doi:10.1186/s12859-014-0377-z)
Supplement: Additional file 13: Table S11. — Primer sequences for PCR validation of new TE insertions detected with TE-Tracker. [file 12859_2014_377_MOESM13_ESM.xlsx]

## Sheet: Supplementary Table 13
Supplementary Table 11: primer sequences for PCR validation of new TE insertions
primers flanking the acceptor sites
primer forward name	primer sequence	acceptor site
		chr	start	stop
55_COPIA13_i1_F	CCCACATCCAAAATCCCTTT	chr3	17341732	17341847
55_COPIA13_i1_R	TGGTGCAGAATATGGAATGG
55_COPIA78_i1_F	ATCATCACCGTGGTCCTTGT	chr4	10739659	10739988
55_COPIA78_i1_R	GACCACTGAAATCGGTCCAC
55_COPIA78_i2_F	TGATATGTGTGGCTCTTGTTCA	chr4	13252525	13253326
55_COPIA78_i2_R	CCTCGAAAATTTAGGGCAGA
55_COPIA93_i1_F	GTAAGTGCATTTGATGGATTCG	chr1	3990167	3990279
55_COPIA93_i1_R	CCATGAATCGGATTTTAAACTGT
55_COPIA93_i2_F	ACCATCACCAAACTCAACTGG	chr1	12169447	12169578
55_COPIA93_i2_R	TGAATCTCCGGATCGCTTAC
55_COPIA93_i3_F	ATTGATTTCTTTTGGCAGTGACT	chr1	20679800	20679956
55_COPIA93_i3_R	CTACATGAATCCCCACCACA
55_COPIA93_i4_F	GCTGATCTGCAGCTTATTTCCT	chr1	25815758	25815886
55_COPIA93_i4_R	CTGGACATGCAGCTTAACAAAG
55_COPIA93_i5_F	GTAGTGAGTCTTGTGAGCAGAGGT	chr2	3215890	3216071
55_COPIA93_i5_R	CCATAAAGATACTGACGCCACA
55_COPIA93_i6_F	AAGCTCTGAACCATCCATGC	chr2	4171056	4171205
55_COPIA93_i6_R	AAAGATCCCCTTATCCTTGGAA
55_COPIA93_i7_F	TCTTCAGCAGTAACCACACGA	chr2	8272168	8272305
55_COPIA93_i7_R	TTGGATGGGGGAGATAAGAAC
55_COPIA93_i8_F	AGGACCATCTGATGACTTTATTCT	chr2	19475806	19475903
55_COPIA93_i8_R	TACGCCGGATCCTCCTAGT
55_COPIA93_i9_F	AAACCCCTAAAACCCTTCTTCT	chr3	4589949	4590097
55_COPIA93_i9_R	GTGAAATGGCTCATGGTTAAAG
55_COPIA93_i10_F	GAGGAGATACGGGAAATGTGA	chr3	8036011	8036108
55_COPIA93_i10_R	GGATCACACATGCTTGAAAAGA
55_COPIA93_i11_F	GGACTTGAGAGGGCAAATAGTG	chr4	8561572	8561742
55_COPIA93_i11_R	CTCTAAATTCAACCTCACCGAAC
55_COPIA93_i12_F	ACCCGTAAGACTTTGCGGTA	chr5	12603975	12604164
55_COPIA93_i12_R	CCATCGAGTTAACGGCATTC
55_COPIA93_i13_F	TCCGACTTGCTGGGTTTACT	chr5	14550492	14550576
55_COPIA93_i13_R	ATGAGATGGTCTTTCGCTACG
55_COPIA93_i14_F	AGAAGGCCATGTCTTGATCCT	chr5	19519546	19519749
55_COPIA93_i14_R	TGGTATCCACGTTGGAAGAAG
55_SPM3_i1_F	CACACCTTCACCCATGTGAT	chr1	21486789	21486913
55_SPM3_i1_R	CAACCCTTTACCAGGGTACCTA
55_SPM3_i2_F	TGTGTTCAAGGGACAAAAACAG	chr1	27101182	27103667
55_SPM3_i2_R	TACGTCCCGTTTCTTTGGTC
55_SPM3_i3_F	GATCTTATGTTACGTCAAAGCCAAC	chr3	9043438	9043531
55_SPM3_i3_R	TGGAGTCCTGCCTTTATTCTTG
55_SPM3_i4_F	CCAAACCTATGTGTTGACGAAG	chr3	10647578	10647846
55_SPM3_i4_R	GGGAAAGTCGACAGCGATAG
55_SPM3_i5_F	GGAAAGCCAAGATTTTGATGAC	chr3	16618765	16619206
55_SPM3_i5_R	CAACACCATTCATGACAAAACC
55_SPM3_i6_F	TTTCTCAGGCAGGAAGAGACA	chr5	24028648	24028773
55_SPM3_i6_R	GCGATCAAGCTCTCATCAAAC
60_COPIA78_i1_F	TGCAGATCGTCAACGTTTGT	chr3	8764557	8764584
60_COPIA78_i1_R	TTCAGCACGCCACTACATTC
60_COPIA78_i2_F	TTTTCCCAATCCAAAAATCA	chr3	22615358	22615562
60_COPIA78_i2_R	TTAAATGATGACGCGGAAAG
60_COPIA93_i1_F	ATGCTGCAACCTCTGAACCT	chr2	15677093	15677345
60_COPIA93_i1_R	TCTCATGTGCTCTTGGTTGG
60_SPM3_i1_F	ACTAGATTTCGCTGTCGTTCC	chr1	25956040	25956309
60_SPM3_i1_R	AGCGAAAATCAATAGCGTGA
60_SPM3_i2_F	CAATTTCGACACCTTTCTCG	chr2	10321820	10321904
60_SPM3_i2_R	AAGCAGAAGAAACCCATCATC
60_SPM3_i3_F	CAGAAACTCCCCTTTTCAGG	chr2	17097260	17097372
60_SPM3_i3_R	AATTTGCATTTGTCGTCAGG
60_SPM3HELI_i1_F	CCAAACAACAAACCAAGTAATCG	chr1	12178270	12181765
60_SPM3HELI_i1_R	TGGAATCTTAGCTTGTTTTGG
60_SPM3HELI_i2_F	TGTCTGGCATTACAACATTTAAAA	chr3	3464127	3467214
60_SPM3HELI_i2_R	CACTGATGATTCCGGGAAGA
60_SPM3HELI_i3_F	ACGGGCTCTTGGTGTATCTG	chr3	18274281	18277593
60_SPM3HELI_i3_R	GGATCCTTAATGTAAGCTTTTCTGG
60_SPM3ATLA_i1_F	CGAATATCGATGGACTAACAATACC	chr3	3464127	3467214
60_SPM3ATLA_i1_R	TCGTGTTTACGGAGAACGTG
60_SPM3ATLA_i2_F	CGTCGAGGCTTGAGAGAAGT	chr3	15773104	15778796
60_SPM3ATLA_i2_R	TGTCCCACCCATCTCTCTTT
60_VANDAL21_i1_F	CTAAGACACCAATCCGGTGA	chr1	6261367	6261460
60_VANDAL21_i1_R	CGGCTGAGTTAGTTGTGGAG
60_VANDAL21_i2_F	TTTGGAGTTGACGGAAGATG	chr2	12660632	12660713
60_VANDAL21_i2_R	GCCGTGTGACGTTAGTAGGA
60_VANDAL21_i3_F	AATCAATCCAGCGAAGAAGAC	chr4	1151516	1151621
60_VANDAL21_i3_R	TTCGTCGGTAAATGAACCAG
439_COPIA93_i1_F	ATCAACAAATAGATATCTTTGCATTTT	chr1	11211722	11211794
439_COPIA93_i1_R	TTCTTTTCGGATTCTGTGTGG
439_COPIA93_i2_F	ATGGTTCGATTGTGGAGGAA	chr3	21970792	21970868
439_COPIA93_i2_R	CAACATTCTAGGGTTTTACCTTGC
439_COPIA93_i3_F	TCTCCCACCCAAAATCTCAG	chr5	6591834	6592026
439_COPIA93_i3_R	GCGTGTTGTTTTGCAGTGAT
439_SPM3_i1_F	AAAAGATCAACATGGTCACTCG	chr1	24091117	24091194
439_SPM3_i2_F	TGGACTTCGACGTTAGATCTTG	chr1	24334475	24334558
439_SPM3_i3_F	GCTGAGAATGATGTTTGGTTG	chr2	11505759	11505852
439_SPM3_i4_F	AACGTCAAATACATTCGCCA	chr5	7815404	7815488
439_VANDAL21_i1_F	CGATTTGACCCCAAAACAAA	chr1	28631078	28631250
439_VANDAL21_i2_F	TCCAGAGCTTCCCGTCAGTTT	chr2	79850	80054
454_COPIA93_i1_F	CTACTGGCGTGGATGCTTTT	chr1	3115	3249
454_COPIA93_i2_F	TATGACTGGGAAGCACGATG	chr1	11191545	11191795
454_COPIA93_i3_F	TTCTTCCAAAATTTGATTACTTGC	chr1	25653718	25654122
454_COPIA93_i4_F	CCCAAGTGTAGTCCAAAACG	chr1	29616254	29616578
454_COPIA93_i5_F	TGTACAAAAGCTAGGTAGGAGGATG	chr2	11496506	11496664
454_COPIA93_i6_F	TTTTGTGATATTTCTGCGTAGATTG	chr3	807190	807542
454_COPIA93_i7_F	TTGGAATTCGATTCAACTAGAGG	chr3	1737581	1737875
454_COPIA93_i8_F	TGTGCGTAGCTTTTCCTTGA	chr3	3083438	3083594
454_COPIA93_i9_F	GCCTTAATGAATGGCCCAATA	chr3	4492935	4493027
454_COPIA93_10_F	GACCCCAACCAATCAATCAC	chr3	16580047	16580428
454_COPIA93_i11_F	AAAATGTCACTTATCATTGCAAGC	chr3	16894460	16894609
454_COPIA93_i12_F	CGCTTGCTAGGCAACCTGTA	chr3	21980027	21980291
454_COPIA93_i13_F	GAAGGGGAAACCCTATGGAA	chr4	3651904	3652219
454_COPIA93_i14_F	TTATCTTTAATGTGACGATTGCTTT	chr4	5006317	5006790
454_COPIA93_i15_F	ACGCATCATCAGGCTTCTCT	chr4	7003389	7003463
454_COPIA93_i16_F	CCAACGTGGGTTAGATCCAT	chr4	7083314	7083461
454_COPIA93_i17_F	CTTGAGGGGCTGTCTCTGAT	chr4	16682304	16682584
454_COPIA93_i18_F	GGATTCTGCTTTTAGACCATCAA	chr5	729472	729675
454_COPIA93_i19_F	CGGTGTTTGTAGTGGGAACC	chr5	8895666	8895869
454_COPIA93_i19_R	GCAAAAACATTCGTACATTTCG
454_COPIA93_i20_F	TCTCTTGTCTTGTGCGACTCA	chr5	22921922	22922268
454_COPIA93_i21_F	TGACAAGAAAACCACAAGACAAA	chr5	23913821	23913992
454_COPIA93_i22_F	GCTACGCTGACTGGGCTTCT	chr5	25834575	25834843
wt_COPIA78_i1_F	TGTGTCGTTGAAACACATCC	chr4	9320384	9320617
wt_COPIA78_i1_R	ACAATCCGTACCAAGCGAAC
primers within donor TEs
VANDAL21_LB_R	CTTGCAGGAGGAAAACG
VANDAL21_RB_F	TAGGCGGCATGACTGATTTC
COPIA93_LB_R	CAAGCACAAACGGACTGATG
COPIA93_RB_F	TTGCATAAGTCTTGCGCTTG
SPM3_LB_R	TAAGTGTTGGCGCTGAAGTG
SPM3_RB_F	AAAAGTGTGGAGGCCATCAG
ATHILA6A_LB_R	GCAAAGTGTGCAAGAATGATG
ATGP2_LB_R	GATGCGGACTGCCTAAAGTC
ATGP2_RB_F	GGGAAAAGCAAGGGATTTGT
COPIA13_LB_R	GTGCGAATCCAACCCACTAT
COPIA13_RB_F	CCTGGTCAAGGCATTTTGTT
SPM3HELI_LB_R	GGGCATAACATAGCGTTTATGA
SPM3HELI_RB_F	TCGAAGTATTGGCGGAATAAGT
SPM3ATLA_LB_R	CCATAACAGGGGCATAAGACA
SPM3ATLA_RB_L	TTTTAGCTTCCCGCTTAGTGA
COPIA78_LB_R	TGAGAGGGGGAGGAGGTATT
COPIA78_RB_F	AATACCTCCTCCCCCTCTCA
COPIA78(1kb)_LB_R	CTTGTAATGACCCAAGAAGTTGCTCTATTG
COPIA78(1kb)_RB_F	GGCTTACATTATTCAACTACTAGTGATTACAAGC
